# Supplementary material for: DPC29 promotes post-initiation mitochondrial translation in Saccharomyces cerevisiae
Source: Nucleic Acids Res. 2023 Jan 9;51(3):1260–76. doi: 10.1093/nar/gkac1229 (PMC9943650; doi:10.1093/nar/gkac1229)
Supplement: gkac1229_Supplemental_Files [file gkac1229_supplemental_files.zip]

Archive with 3 entries (3 files):
- S1-S3 Supplemental Tables.xlsx
- Supplemental consolidated pdf.pdf
- Table S4.xlsx
