# Supplementary material for: DPC29 promotes post-initiation mitochondrial translation in Saccharomyces cerevisiae
Source: Nucleic Acids Res. 2023 Jan 9;51(3):1260–76. doi: 10.1093/nar/gkac1229 (PMC9943650; doi:10.1093/nar/gkac1229)
Supplement: gkac1229_Supplemental_Files [file gkac1229_supplemental_files.zip › S1-S3 Supplemental Tables.xlsx]

## Sheet: S1 (strains)
		Supplemental Table S1. Genotypes and sources of yeast strains used in this study
		Strain		Genotype		% ρ+ (for non respiring strains)		Source	Figure
		NB40-36a		MATα ura3-52 leu2-3,112 lys2 arg8::hisG				Perez‐Martinez et al., 2003	1B,1C,1D,1E,4C,5A,5B,5C,S1B
		BMA64-1A		MATa ura3-1 leu2-3,112 his3-11,15 trp1∆ ade2-1 can1-100				Baudin-Baillieu et al., 1997	4A,4C
		MSY712		MATa ura3-52 leu2-3,112 his3∆HindIII lys2 arg8::hisG [var1::ARG8m] + pAM2 (Var1u URA3 CEN)				Sanchirico et al.,1995	2A,2B,2C
		MOY120		MATα ura3-1 leu2-3,112 his3-11,15 trp1-1 ade2-1 arg8::HIS3 CAN1 [intronless cob::ARG8m]		100		Gruschke et al., 2011	2A,2B,2C
		EHW463		MATa ura3-52 leu2-3,112 his3∆HindIII lys2 arg8::hisG [cox1::ARG8m]		88		Williams et al., 2005	2A,2B,2C
		HMD22		MATa ura3-52 leu2-3,112 his3∆HindIII lys2 arg8::hisG [cox2::ARG8m]		78		Bonnefoy and Fox, 2000	2A,2B,2C
		MOY1360		MATα ura3-1 leu2-3,112 his3-11,15 trp1-1 ade2-1 CIT1-mCherry::trp1 [sfGFP::cox2 COX2]				Suhm et al., 2018	2A,2B,2C
		YSCO52		MATa ura3ΔØ HAP1+ GAL2+ MIP1[S] MrpS17-3xFLAG				Couvillion and Churchman, 2017	5E,5F,6A,6B,6C,6E,6F
		MHY2066		MATa ura3-1 leu2-3,112 his3-11,15 trp1∆ ade2-1 can1-100 dpc29::KanMX				This study	4A,4C
		MHY2068		MATα ura3-52 leu2-3,112 lys2 arg8::hisG dpc29::KanMX				This study	1C,1D,1E,S1B,5A,5B,5C,S2A,S2B,S2C,S2D,8B
		MHY2385		MATa ura3-1 leu2-3,112 his3-11,15 trp1∆ ade2-1 can1-100 mrp7-1(R26H)				This study	4A,4C
		MHY2386		MATa ura3-1 leu2-3,112 his3-11,15 trp1∆ ade2-1 can1-100 mrp7-2(G44R)				This study	4A
		MHY2400		MATα ura3-52 leu2-3,112 lys2 arg8::hisG mrp7-1(R26H)				This study	5A,5B,5C,S2B,S2C,S2D
		MHY2443		MATα ura3-52 leu2-3,112 lys2 arg8::hisG mrp7-1(R26H) dpc29::KanMX		73		This study	5A,5B,5C,S3A,8C
		MHY2446		MATa ura3-1 leu2-3,112 his3-11,15 trp1∆ ade2-1 can1-100 mrp7-1(R26H) dpc29::KanMX		73		This study	4A,4C
		MHY2447		MATa ura3-1 leu2-3,112 his3-11,15 trp1∆ ade2-1 can1-100 mrp7-2(G44R) dpc29::KanMX				This study	4A
		MHY2485		MATa ura3-52 leu2-3,112 his3∆HindIII lys2 arg8::hisG dpc29::KanMX [cox1::ARG8m]		94		This study	2A,2B,2C,8D
		MHY2518		MATa ura3-52 leu2-3,112 his3∆HindIII lys2 arg8::hisG dpc29::KanMX [cox2::ARG8m]		77		This study	2A,2B,2C
		MHY2522		MATα ura3-1 leu2-3,112 his3-11,15 trp1-1 ade2-1 arg8::HIS3 CAN1 dpc29::KanMX [intronless cob::ARG8m]		100		This study	2A,2B,2C,S3B
								continued -->
		Supplemental Table S1 continued
		Strain		Genotype		% ρ+ (for non respiring strains)		Source	Figure
		MHY2561		MATα ura3-52 leu2-3,112 lys2 arg8::hisG mrp7-3(S42F)				This study	4A,S2A
		MHY2562		MATα ura3-52 leu2-3,112 lys2 arg8::hisG mrp7-4(S42Y)				This study	4A,S2A
		MHY2564		MATα ura3-52 leu2-3,112 lys2 arg8::hisG mrp7-3(S42F) dpc29::KanMX				This study	4A,S2A
		MHY2565		MATα ura3-52 leu2-3,112 lys2 arg8::hisG mrp7-4(S42Y) dpc29::KanMX				This study	4A,S2A
		MHY2569		MATα ura3-1 leu2-3,112 his3-11,15 trp1-1 ade2-1 arg8::HIS3 CAN1 dpc29::KanMX mrp7-1(R26H) [intronless cob::ARG8m]				This study	4C
		MHY2574		MATα ura3-1 leu2-3,112 his3-11,15 trp1-1 ade2-1 CIT1-mCherry::trp1 dpc29::KanMX [sfGFP::cox2 COX2]				This study	2A,2B,2C,
		MHY2575		MATα ura3-52 leu2-3,112 lys2				This study	1B
		MHY2576		MATa ura3-52 leu2-3,112 his3∆HindIII lys2 arg8∆HisG mrp7-1(R26H) [var1::ARG8m] + pAM2 (Var1u URA3 CEN)				This study	4C
		MHY2579		MATa ura3-52 leu2-3,112 his3∆HindIII lys2 arg8∆HisG mrp7-1(R26H) dpc29::KanMX [var1::ARG8m] + pAM2 (Var1u URA3 CEN)				This study	4C
		MHY2581		MATa ura3-52 leu2-3,112 his3∆HindIII lys2 arg8::hisG dpc29::KanMX [var1::ARG8m] + pAM2 (Var1u URA3 CEN)				This study	2A,2B,2C,
		MHY2589		MATa ura3-1 leu2-3,112 his3-11,15 ade2-1 can1-100 CIT1-mCherry::trp1 oxa1∆C [sfGFP::cox2 COX2]				This study	2D
		MHY2590		MATα ura3-1 leu2-3,112 his3-11,15 ade2-1 can1-100 CIT1-mCherry::trp1 oxa1∆C dpc29::KanMX [sfGFP::cox2 COX2]				This study	2D
		MHY2602		MATa ura3-1 leu2-3,112 his3-11,15 trp1∆ ade2-1 can1-100 dpc29::KanMX upf1::TRP1 EcYRS + tRNACUA::HIS3				This study	3A,3D,3E
		MHY2733		MATa ura3ΔØ HAP1+ GAL2+ MIP1[S] MrpS17-3xFLAG dpc29::KanMX				This study	7A, 7B, 7C, 7E, 7F
		MHY2749		MATa ura3ΔØ HAP1+ GAL2+ MIP1[S] MrpS17-3xFLAG mrp7-1(R26H)				This study	6E,6F
		MHY2776		MATa ura3-1 leu2-3,112 his3-11,15 ade2-1 trp1-1 arg8::TRP1 can1-100 oxa1ΔC dpc29::URA3 [cox1::ARG8m]				This study	2D
		MHY2777		MATa ura3-1 leu2-3,112 his3-11,15 ade2-1 trp1-1 arg8::TRP1 can1-100 oxa1ΔC dpc29::URA3 [cox2::ARG8m]				This study	2D
		a All strains are related to either D273-10B or W303
		b Mitochondrial genotypes are shown in brackets.

## Sheet: S2 (primers)
		Supplemental Table S2. qRT-PCR and northern primers used in this study
		qRT-PCR Target	Primer Orientation	Primer Sequence	Amplicon Length (bp)	Sequence accession number
		COX1	Fwd	5’ - CCATTAATAATTGGAGCTACAGATACAGCATTTCCAAG - 3’	152	NC_001224.1
			Rev	5’ - GACAGTTCACCCTGTACCAGCACCTG - 3’
		COX2	Fwd	5’ - ATTCGTTGTAACAGCTGCTGATG - 3’	158	NC_001224.1
			Rev	5’ - GACCTGTCCCACACAACTCAGAAC - 3’
		COX3	Fwd	5’ - TCCATTCAGCTATGAGTCCTGA - 3’	158	NC_001224.1
			Rev	5’ - ACCTGCGATTAAGGCATGAT - 3’
		ACT1	Fwd	5’ - GTATGTGTAAAGCCGGTTTTG - 3’	89	NC_001224.1
			Rev	5’ - CATGATACCTTGGTGTCTTGG - 3’
		15S rRNA	Fwd	5’ - TGAAAGTATTCCACCTGAAGAGTACGTTAGCA - 3’	188	NC_001224.1
			Rev	5’ - CACGAACTAAAGACAACAATGTAACGCCTGT - 3’
		21S rRNA	Fwd	5’ - AGGTGTGAACTCTGCTCCATGCT - 3’	135	NC_001224.1
			Rev	5’ - CGGGACCTCAATTATAGGCCAAGGA - 3’
		ATP6	Fwd	5' - TGATTCCATACTCATTTGCATTATCAGCTCA - 3'	136	NC_001224.1
			Rev	5' - ACCAGCAGGTACGAATAATGAGAAGAATACTCA - 3'
		ATP9	Fwd	5' - AGTATTAGCAGCTAAATATATTGGAGCAGGTATCTCAAC - 3'	178	NC_001224.1
			Rev	5' - ACCTGTAGCTTCTGATAAGGCGAAACCT - 3'
		COB	Fwd	5' - TGTAACAGGTATTTTTATGGCTATGCATTATTCATCT - 3'	219	NC_001224.1
			Rev	5' - CCTACATTTCATAATAGTACTCTTGGTGATCTATATGAACCA - 3'
		VAR1	Fwd	5' - TGGTTGATCTATTAAATTTAAAGGTAGATTAAGTAATAATAATGGTAGAACTAGTACACT - 3'	204	NC_001224.1
			Rev	5' - ACTTTAATATTATATTTACCATTTTTATTAATATTAGAATTATTATATAAATTATGATTAGAAGGGA - 3'
		ARG8m	Fwd	5' - TGCTGAATTTGTAGAACCTCCAAC - 3'	174	U31093
			Rev	5' - GCATATACAGCTTCGATAGCTTTTTCG - 3'
		sfGFPm	Fwd	5' - AGAGGTGAAGGTGAAGGTGATG - 3'	189	HQ873313
			Rev	5' - ATAACCTTCAGGCATAGCTGATT - 3'
		Northern Probe Target	Primer Orientation	Primer Sequence
		COX1 5'	Fwd	5' - ggTTATGAAAGAGAGTATTAATATCATTAAATATATATATATGTTATATAATTTAAATG - 3'
			Rev	5' - AAAGACATTGCTGTTCCTGCCATAC - 3'
		COX1 Mid	Fwd	5' - TGGAGCTACAGATACAGCATTTC - 3'
			Rev	5' - ATAAGGGCCACTGTTTGACC - 3'
		COX1 3'	Fwd	5' - GTGGTTTAACTGGTGTTGCCTTAGC - 3'
			Rev	5' - ACTTAAGATTGTACAGCTGGTGTATTAAATGAG - 3'
		COX3 5'	Fwd	5' - CCGGTCGAAAGAGATATTAATTCGATTATATTATTT - 3'
			Rev	5' - ATGTTGTTGATGTCTACTTCTTTCTAAATGTGTC - 3'
		COX3 Mid	Fwd	5' - CTTTGCTGGTTTATTCTGAGCTTATTTCCA - 3'
			Rev	5' - CATAGAATACTGAACCATAAACACCATC - 3'
		COX3 3'	Fwd	5' - ACATATGGTAATGTTAGCAGCTATGTTAGGTG - 3'
			Rev	5' - GGCGGTGACCTCGAAGGAATATA - 3'
		VAR1 5'	Fwd	5' - TTATATAATAGTCCGGTCCGACCCTTT - 3'
			Rev	5' - GGGACCAATCCGGTGAACAAC - 3'
		VAR1 mid	Fwd	5' - GTTGTTCACCGGATTGGTCCC - 3'
			Rev	5' - TTTAATATACGTTGATAATTAGTTAAGATACCATTATTATATTTATCTAT - 3'
		VAR1 3'	Fwd	5' - TTAGTTGGTTGATCTATTAAATTTAAAGGTAGATTAAGT - 3'
			Rev	5' - CCGGGCCCCGGAACTATTAATA - 3'

## Sheet: S3 (fusion protein sequences)
		Supplemental Table S3. Fusion protein sequences generated in this study
		Construct Name
		Human TACO1 (underlined), tagged with TWINSTREP (bold), and flanked by yeast DPC29 5',MTS, and 3'	TAGGTATCTGGGTGAACTGCTCAAAAACTCTCGATCGTTTCTGCACTTTACCGCGGCTGTCCCCGCCGGGCACAACAAGTGGTCCAAAGTCAGGCACATCAAGGGTCCGAAGGACGTCGAAAGGAGTCGCATCTTCTCCAAACTCTGTTTGAACATCCGCCTGGCAGTGAAAGAAGGAGGCCCCAACCCTGAGCACAACAGCAACCTGGCCAATATCTTAGAGGTGTGTCGCAGCAAACATATGCCCAAGTCAACGATTGAGACAGCACTGAAAATGGAGAAATCCAAGGACACTTATTTGCTGTATGAGGGTCGAGGCCCTGGTGGCTCTTCTCTGCTCATCGAGGCATTATCTAACAGTAGCCACAAGTGCCAAGCAGACATTAGACATATCCTGAA…
		Yeast DPC29 TWINSTREP (tag in bold)	GCATCGAAGACATTGCGCCTGTGCAGGAAGACGCAGAAGATTTAGAGTGTGATACCGAAACTGAAACTACAGGCCAAACTTACGAGGCGGTGATGGAACCTGCCGATACCAATAAGGTGGCCGCCCTACTGAAGGAGCGTGGTTTCCACATCAGAGACTTGGGCATCGGCTACAATGCCAAGCCGGATATGGAAGTTTTCGTGCAAGGCGATGAAACGCTCGAGAAACTACAGAAACTGACCACAGCGCTCGAGGACATCGACGAAGTGACGTCGTTGTACACTAACGCTAGCAACGCTAcgcggTGGTCTCACCCACAATTCGAAAAGGGTGGTGGTTCTGGTGGTGGTTCTGGTGGTTCTGCTTGGTCTCACCCACAATTCGAAAAGgCGCGTTAA
		GST-DPC29 (tag in bold)	AACAGTATTCATGTCCCCTATACTAGGTTATTGGAAAATTAAGGGCCTTGTGCAACCCACTCGACTTCTTTTGGAATATCTTGAAGAAAAATATGAAGAGCATTTGTATGAGCGCGATGAAGGTGATAAATGGCGAAACAAAAAGTTTGAATTGGGTTTGGAGTTTCCCAATCTTCCTTATTATATTGATGGTGATGTTAAATTAACACAGTCTATGGCCATCATACGTTATATAGCTGACAAGCACAACATGTTGGGTGGTTGTCCAAAAGAGCGTGCAGAGATTTCAATGCTTGAAGGAGCGGTTTTGGATATTAGATACGGTGTTTCGAGAATTGCATATAGTAAAGACTTTGAAACTCTCAAAGTTGATTTTCTTAGCAAGCTACCTGAAATGCT…
