# Supplementary material for: DPC29 promotes post-initiation mitochondrial translation in Saccharomyces cerevisiae
Source: Nucleic Acids Res. 2023 Jan 9;51(3):1260–76. doi: 10.1093/nar/gkac1229 (PMC9943650; doi:10.1093/nar/gkac1229)
Supplement: gkac1229_Supplemental_Files [file gkac1229_supplemental_files.zip › Table S4.xlsx]

## Sheet: Summary
Sample Preparation and LC-MS/MS analysis
1	Two gel regions (Untagged, Xlink) were excised for analysis.
2	Samples were reduced with TCEP, alkylated with iodoacetamide, and digested with trypsin.
3	Tryptic digests were analyzed using the standard 90-min LC gradient on the Thermo Q Exactive HF mass spectrometer.
Data Analysis
1	MS data were searched with full tryptic specificity against the UniProt S. cerevisiae proteome database (02/24/2021) plus a contaminant database using MaxQuant 1.6.17.0.
2	Variable modifications considered in the search were protein N-terminal acetylation, Asn deamidation, and Met oxidation.
3	Protein and peptide false discovery rate was set at 1%.
4	Each sheet contains a filtered list of proteins with common contaminants and incorrect protein identifications removed.
		Each row contains a protein group, i.e. a group of proteins that are sufficiently similar (e.g. homologs, isoforms, redundant database entries) and cannot be distinguished based on their identified peptides.
		Protein quantification was performed using Razor + unique peptides. Razor peptides are shared (non-unique) peptides assigned to the protein group with the most other peptides (Occam's razor principle).
		Proteins identified by a single razor+unique peptide are considered low confident identifications.
		MS/MS count refers to how many times peptides belonging to the protein were sequenced. The more abundant the protein, the more MS/MS counts will be generated.
		Intensity is the sum of the peptide MS peak areas for the protein. Quantitation based on intensity is usually more accurate than MS/MS count.
		iBAQ (Intensity Based Absolute Quantification) is protein intensity divided by the number of theoretical peptides.
			iBAQ values are roughly considered to be proportional to the molar quantities of the proteins.
			You can sort (largest to smallest order) on the iBAQ columns to determine which proteins are more abundant WITHIN a sample.
5	Fold change (Xlink/Control) was calculated based on iBAQ Intensity.
	a.	Proteins not identified in one of the samples compared were assigned +/- 100. The formula for calculating fold change is left intact.
6	In these raw data sheets, non-mitochondrial and proteins larger / smaller than the expected crosslinking partner were not removed

## Sheet: K91BPA
id	Majority protein IDs	Protein names	Gene names	Fasta headers	Razor + unique peptides wt	Razor + unique peptides K91BPA	Mol. weight [kDa]	Intensity wt	Intensity K91BPA	iBAQ wt	iBAQ K91BPA	Fold Change K91BPA/wt	MS/MS count wt	MS/MS count K91BPA
90	P10081	ATP-dependent RNA helicase eIF4A	TIF1	sp|P10081|IF4A_YEAST ATP-dependent RNA helicase eIF4A OS=Saccharomyces cerevisiae (strain ATCC 204508 / S288c) OX=559292 GN=TIF1 PE=1 SV=3	1	14	44.697	1447700	329590000	68937	15695000	227.672	1	16
160	P53212	Probable transcriptional regulatory protein HAH1	YGR021W	sp|P53212|YG1D_YEAST Probable transcriptional regulatory protein HAH1 OS=Saccharomyces cerevisiae (strain ATCC 204508 / S288c) OX=559292 GN=YGR021W PE=1 SV=1	7	18	31.699	184340000	32338000000	13167000	2309800000	175.423	8	157
144	P39954	Adenosylhomocysteinase	SAH1	sp|P39954|SAHH_YEAST Adenosylhomocysteinase OS=Saccharomyces cerevisiae (strain ATCC 204508 / S288c) OX=559292 GN=SAH1 PE=1 SV=1	2	14	49.125	4068000	440160000	214110	23166000	108.197	2	18
122	P32327	Pyruvate carboxylase 2	PYC2	sp|P32327|PYC2_YEAST Pyruvate carboxylase 2 OS=Saccharomyces cerevisiae (strain ATCC 204508 / S288c) OX=559292 GN=PYC2 PE=1 SV=2	0	13	130.17	0	128310000	0	2332900	100	0	13
182	Q12449	Hsp90 co-chaperone AHA1	AHA1	sp|Q12449|AHA1_YEAST Hsp90 co-chaperone AHA1 OS=Saccharomyces cerevisiae (strain ATCC 204508 / S288c) OX=559292 GN=AHA1 PE=1 SV=1	0	9	39.435	0	69027000	0	4060400	100	0	9
69	P02992	Elongation factor Tu, mitochondrial	TUF1	sp|P02992|EFTU_YEAST Elongation factor Tu, mitochondrial OS=Saccharomyces cerevisiae (strain ATCC 204508 / S288c) OX=559292 GN=TUF1 PE=1 SV=1	0	8	47.972	0	55191000	0	2299600	100	0	8
74	P04397	Bifunctional protein GAL10;UDP-glucose 4-epimerase;Aldose 1-epimerase	GAL10	sp|P04397|GAL10_YEAST Bifunctional protein GAL10 OS=Saccharomyces cerevisiae (strain ATCC 204508 / S288c) OX=559292 GN=GAL10 PE=1 SV=2	0	7	78.194	0	18067000	0	501870	100	0	7
108	P21954	Isocitrate dehydrogenase [NADP], mitochondrial	IDP1	sp|P21954|IDHP_YEAST Isocitrate dehydrogenase [NADP], mitochondrial OS=Saccharomyces cerevisiae (strain ATCC 204508 / S288c) OX=559292 GN=IDP1 PE=1 SV=1	0	7	48.19	0	25999000	0	1130400	100	0	7
96	P14540	Fructose-bisphosphate aldolase	FBA1	sp|P14540|ALF_YEAST Fructose-bisphosphate aldolase OS=Saccharomyces cerevisiae (strain ATCC 204508 / S288c) OX=559292 GN=FBA1 PE=1 SV=3	0	6	39.62	0	22117000	0	1382300	100	0	6
98	P16387	Pyruvate dehydrogenase E1 component subunit alpha, mitochondrial	PDA1	sp|P16387|ODPA_YEAST Pyruvate dehydrogenase E1 component subunit alpha, mitochondrial OS=Saccharomyces cerevisiae (strain ATCC 204508 / S288c) OX=559292 GN=PDA1 PE=1 SV=2	0	6	46.343	0	23392000	0	899680	100	0	6
84	P09938	Ribonucleoside-diphosphate reductase small chain 1	RNR2	sp|P09938|RIR2_YEAST Ribonucleoside-diphosphate reductase small chain 1 OS=Saccharomyces cerevisiae (strain ATCC 204508 / S288c) OX=559292 GN=RNR2 PE=1 SV=2	0	4	46.147	0	39660000	0	2087300	100	0	4
112	P25087	Sterol 24-C-methyltransferase	ERG6	sp|P25087|ERG6_YEAST Sterol 24-C-methyltransferase OS=Saccharomyces cerevisiae (strain ATCC 204508 / S288c) OX=559292 GN=ERG6 PE=1 SV=4	0	4	43.43	0	16311000	0	741390	100	0	4
120	P32288	Glutamine synthetase	GLN1	sp|P32288|GLNA_YEAST Glutamine synthetase OS=Saccharomyces cerevisiae (strain ATCC 204508 / S288c) OX=559292 GN=GLN1 PE=1 SV=4	0	4	41.766	0	36801000	0	2300100	100	0	4
166	P80210	Adenylosuccinate synthetase	ADE12	sp|P80210|PURA_YEAST Adenylosuccinate synthetase OS=Saccharomyces cerevisiae (strain ATCC 204508 / S288c) OX=559292 GN=ADE12 PE=1 SV=3	0	4	48.279	0	9678000	0	439910	100	0	4
79	P07258	Carbamoyl-phosphate synthase arginine-specific small chain	CPA1	sp|P07258|CARA_YEAST Carbamoyl-phosphate synthase arginine-specific small chain OS=Saccharomyces cerevisiae (strain ATCC 204508 / S288c) OX=559292 GN=CPA1 PE=1 SV=1	0	3	45.361	0	20940000	0	997160	100	0	6
78	P07172	Histidinol-phosphate aminotransferase	HIS5	sp|P07172|HIS8_YEAST Histidinol-phosphate aminotransferase OS=Saccharomyces cerevisiae (strain ATCC 204508 / S288c) OX=559292 GN=HIS5 PE=3 SV=2	0	3	42.646	0	11518000	0	639880	100	0	3
104	P18412	Ty transcription activator TEC1	TEC1	sp|P18412|TEC1_YEAST Ty transcription activator TEC1 OS=Saccharomyces cerevisiae (strain ATCC 204508 / S288c) OX=559292 GN=TEC1 PE=1 SV=1	0	3	55.157	0	10199000	0	536780	100	0	3
118	P31412	V-type proton ATPase subunit C	VMA5	sp|P31412|VATC_YEAST V-type proton ATPase subunit C OS=Saccharomyces cerevisiae (strain ATCC 204508 / S288c) OX=559292 GN=VMA5 PE=1 SV=4	0	3	44.188	0	4425500	0	184400	100	0	3
123	P32377	Diphosphomevalonate decarboxylase	MVD1	sp|P32377|MVD1_YEAST Diphosphomevalonate decarboxylase OS=Saccharomyces cerevisiae (strain ATCC 204508 / S288c) OX=559292 GN=MVD1 PE=1 SV=2	0	3	44.115	0	6236600	0	328240	100	0	3
140	P39517	ATP-dependent RNA helicase DHH1	DHH1	sp|P39517|DHH1_YEAST ATP-dependent RNA helicase DHH1 OS=Saccharomyces cerevisiae (strain ATCC 204508 / S288c) OX=559292 GN=DHH1 PE=1 SV=1	0	3	57.543	0	10339000	0	430780	100	0	3
150	P41338	Acetyl-CoA acetyltransferase	ERG10	sp|P41338|THIL_YEAST Acetyl-CoA acetyltransferase OS=Saccharomyces cerevisiae (strain ATCC 204508 / S288c) OX=559292 GN=ERG10 PE=1 SV=3	0	3	41.728	0	15213000	0	760630	100	0	3
135	P36421	Tyrosine--tRNA ligase, cytoplasmic	TYS1	sp|P36421|SYYC_YEAST Tyrosine--tRNA ligase, cytoplasmic OS=Saccharomyces cerevisiae (strain ATCC 204508 / S288c) OX=559292 GN=TYS1 PE=1 SV=3	0	3	44.019	0	5626600	0	234440	100	0	2
121	P32324	Elongation factor 2	EFT1	sp|P32324|EF2_YEAST Elongation factor 2 OS=Saccharomyces cerevisiae (strain ATCC 204508 / S288c) OX=559292 GN=EFT1 PE=1 SV=1	0	2	93.288	0	3517700	0	76472	100	0	2
184	Q12499	Nucleolar protein 58	NOP58	sp|Q12499|NOP58_YEAST Nucleolar protein 58 OS=Saccharomyces cerevisiae (strain ATCC 204508 / S288c) OX=559292 GN=NOP58 PE=1 SV=1	0	2	56.956	0	4370500	0	161870	100	0	2
97	P15108;P02829	ATP-dependent molecular chaperone HSC82;ATP-dependent molecular chaperone HSP82	HSC82;HSP82	sp|P15108|HSC82_YEAST ATP-dependent molecular chaperone HSC82 OS=Saccharomyces cerevisiae (strain ATCC 204508 / S288c) OX=559292 GN=HSC82 PE=1 SV=4;sp|P02829|HSP82_YEAST ATP-dependent molecular chaperone HSP82 OS=Saccharomyces cerevisiae (strain ATCC 20450	0	2	80.899	0	6133500	0	165770	100	0	2
93	P11154	Pyruvate carboxylase 1	PYC1	sp|P11154|PYC1_YEAST Pyruvate carboxylase 1 OS=Saccharomyces cerevisiae (strain ATCC 204508 / S288c) OX=559292 GN=PYC1 PE=1 SV=2	0	2	130.1	0	18189000	0	336830	100	0	2
76	P06168	Ketol-acid reductoisomerase, mitochondrial	ILV5	sp|P06168|ILV5_YEAST Ketol-acid reductoisomerase, mitochondrial OS=Saccharomyces cerevisiae (strain ATCC 204508 / S288c) OX=559292 GN=ILV5 PE=1 SV=1	0	2	44.368	0	3702100	0	194850	100	0	2
82	P08431	Galactose-1-phosphate uridylyltransferase	GAL7	sp|P08431|GAL7_YEAST Galactose-1-phosphate uridylyltransferase OS=Saccharomyces cerevisiae (strain ATCC 204508 / S288c) OX=559292 GN=GAL7 PE=1 SV=4	0	2	42.385	0	7951200	0	418480	100	0	2
95	P14126	60S ribosomal protein L3	RPL3	sp|P14126|RL3_YEAST 60S ribosomal protein L3 OS=Saccharomyces cerevisiae (strain ATCC 204508 / S288c) OX=559292 GN=RPL3 PE=1 SV=4	0	2	43.757	0	1447000	0	72352	100	0	2
130	P33330	Phosphoserine aminotransferase	SER1	sp|P33330|SERC_YEAST Phosphoserine aminotransferase OS=Saccharomyces cerevisiae (strain ATCC 204508 / S288c) OX=559292 GN=SER1 PE=1 SV=1	0	2	43.415	0	7672000	0	451290	100	0	2
133	P36008	Elongation factor 1-gamma 2	TEF4	sp|P36008|EF1G2_YEAST Elongation factor 1-gamma 2 OS=Saccharomyces cerevisiae (strain ATCC 204508 / S288c) OX=559292 GN=TEF4 PE=1 SV=1	0	2	46.52	0	9544000	0	414960	100	0	2
143	P39939;P39938	40S ribosomal protein S26-B;40S ribosomal protein S26-A	RPS26B;RPS26A	sp|P39939|RS26B_YEAST 40S ribosomal protein S26-B OS=Saccharomyces cerevisiae (strain ATCC 204508 / S288c) OX=559292 GN=RPS26B PE=1 SV=1;sp|P39938|RS26A_YEAST 40S ribosomal protein S26-A OS=Saccharomyces cerevisiae (strain ATCC 204508 / S288c) OX=559292 GN	0	2	13.447	0	6799100	0	1699800	100	0	2
159	P48015	Aminomethyltransferase, mitochondrial	GCV1	sp|P48015|GCST_YEAST Aminomethyltransferase, mitochondrial OS=Saccharomyces cerevisiae (strain ATCC 204508 / S288c) OX=559292 GN=GCV1 PE=1 SV=2	0	2	44.468	0	5563400	0	309080	100	0	2
171	Q02793	Antiviral protein SKI8	SKI8	sp|Q02793|SKI8_YEAST Antiviral protein SKI8 OS=Saccharomyces cerevisiae (strain ATCC 204508 / S288c) OX=559292 GN=SKI8 PE=1 SV=1	0	2	44.231	0	3335700	0	222380	100	0	2
174	Q04869	Uncharacterized protein YMR315W		sp|Q04869|YM94_YEAST Uncharacterized protein YMR315W OS=Saccharomyces cerevisiae (strain ATCC 204508 / S288c) OX=559292 GN=YMR315W PE=1 SV=1	0	2	38.215	0	3547300	0	236490	100	0	2
88	P0CX46;P0CX45	60S ribosomal protein L2-B;60S ribosomal protein L2-A	RPL2B;RPL2A	sp|P0CX46|RL2B_YEAST 60S ribosomal protein L2-B OS=Saccharomyces cerevisiae (strain ATCC 204508 / S288c) OX=559292 GN=RPL2B PE=1 SV=1;sp|P0CX45|RL2A_YEAST 60S ribosomal protein L2-A OS=Saccharomyces cerevisiae (strain ATCC 204508 / S288c) OX=559292 GN=RPL2	0	2	27.408	0	7219500	0	656320	100	0	1
162	P53312	Succinyl-CoA ligase [ADP-forming] subunit beta, mitochondrial	LSC2	sp|P53312|SUCB_YEAST Succinate--CoA ligase [ADP-forming] subunit beta, mitochondrial OS=Saccharomyces cerevisiae (strain ATCC 204508 / S288c) OX=559292 GN=LSC2 PE=1 SV=1	0	2	46.9	0	1507700	0	53846	100	0	1
127	P32645	Meiosis-specific protein ISC10	ISC10	sp|P32645|ISC10_YEAST Meiosis-specific protein ISC10 OS=Saccharomyces cerevisiae (strain ATCC 204508 / S288c) OX=559292 GN=ISC10 PE=2 SV=1	0	1	31.655	0	31463000	0	2420200	100	0	1
86	P0CX38;P0CX37	40S ribosomal protein S6-B;40S ribosomal protein S6-A	RPS6B;RPS6A	sp|P0CX38|RS6B_YEAST 40S ribosomal protein S6-B OS=Saccharomyces cerevisiae (strain ATCC 204508 / S288c) OX=559292 GN=RPS6B PE=1 SV=1;sp|P0CX37|RS6A_YEAST 40S ribosomal protein S6-A OS=Saccharomyces cerevisiae (strain ATCC 204508 / S288c) OX=559292 GN=RPS6	0	1	26.996	0	6510300	0	813790	100	0	1
149	P40856	SIT4-associating protein SAP185	SAP185	sp|P40856|SA185_YEAST SIT4-associating protein SAP185 OS=Saccharomyces cerevisiae (strain ATCC 204508 / S288c) OX=559292 GN=SAP185 PE=1 SV=1	0	1	121.4	0	8304400	0	166090	100	0	1
103	P29453;P17076	60S ribosomal protein L8-B;60S ribosomal protein L8-A	RPL8B;RPL8A	sp|P29453|RL8B_YEAST 60S ribosomal protein L8-B OS=Saccharomyces cerevisiae (strain ATCC 204508 / S288c) OX=559292 GN=RPL8B PE=1 SV=3;sp|P17076|RL8A_YEAST 60S ribosomal protein L8-A OS=Saccharomyces cerevisiae (strain ATCC 204508 / S288c) OX=559292 GN=RPL8	0	1	28.111	0	2121700	0	141450	100	0	1
107	P20084	54S ribosomal protein L33, mitochondrial	MRPL33	sp|P20084|RM33_YEAST 54S ribosomal protein L33, mitochondrial OS=Saccharomyces cerevisiae (strain ATCC 204508 / S288c) OX=559292 GN=MRPL33 PE=1 SV=4	0	1	9.5311	0	4575800	0	1143900	100	0	1
111	P23644	Mitochondrial import receptor subunit TOM40	TOM40	sp|P23644|TOM40_YEAST Mitochondrial import receptor subunit TOM40 OS=Saccharomyces cerevisiae (strain ATCC 204508 / S288c) OX=559292 GN=TOM40 PE=1 SV=1	0	1	42.038	0	0	0	0	100	0	1
128	P32771	S-(hydroxymethyl)glutathione dehydrogenase	SFA1	sp|P32771|FADH_YEAST S-(hydroxymethyl)glutathione dehydrogenase OS=Saccharomyces cerevisiae (strain ATCC 204508 / S288c) OX=559292 GN=SFA1 PE=1 SV=1	0	1	41.042	0	3214200	0	160710	100	0	1
134	P36152	Fe-S cluster assembly protein DRE2	DRE2	sp|P36152|DRE2_YEAST Fe-S cluster assembly protein DRE2 OS=Saccharomyces cerevisiae (strain ATCC 204508 / S288c) OX=559292 GN=DRE2 PE=1 SV=1	0	1	38.542	0	2312900	0	128490	100	0	1
139	P38809	Uncharacterized protein YHR097C	YHR097C	sp|P38809|YHP7_YEAST Uncharacterized protein YHR097C OS=Saccharomyces cerevisiae (strain ATCC 204508 / S288c) OX=559292 GN=YHR097C PE=1 SV=1	0	1	40.662	0	801980	0	47175	100	0	1
141	P39676	Flavohemoprotein	YHB1	sp|P39676|FHP_YEAST Flavohemoprotein OS=Saccharomyces cerevisiae (strain ATCC 204508 / S288c) OX=559292 GN=YHB1 PE=1 SV=2	0	1	44.646	0	3277300	0	182070	100	0	1
146	Q12690;P40212	60S ribosomal protein L13-A;60S ribosomal protein L13-B	RPL13A;RPL13B	sp|Q12690|RL13A_YEAST 60S ribosomal protein L13-A OS=Saccharomyces cerevisiae (strain ATCC 204508 / S288c) OX=559292 GN=RPL13A PE=1 SV=1;sp|P40212|RL13B_YEAST 60S ribosomal protein L13-B OS=Saccharomyces cerevisiae (strain ATCC 204508 / S288c) OX=559292 GN	0	1	22.554	0	1300200	0	162530	100	0	1
147	P40507	Protein AIR1	AIR1	sp|P40507|AIR1_YEAST Protein AIR1 OS=Saccharomyces cerevisiae (strain ATCC 204508 / S288c) OX=559292 GN=AIR1 PE=1 SV=1	0	1	41.63	0	1168700	0	73042	100	0	1
148	P40693	Ribosome biogenesis protein RLP7	RLP7	sp|P40693|RLP7_YEAST Ribosome biogenesis protein RLP7 OS=Saccharomyces cerevisiae (strain ATCC 204508 / S288c) OX=559292 GN=RLP7 PE=1 SV=1	0	1	36.559	0	2039000	0	145640	100	0	1
153	P41939	Isocitrate dehydrogenase [NADP] cytoplasmic	IDP2	sp|P41939|IDHC_YEAST Isocitrate dehydrogenase [NADP] cytoplasmic OS=Saccharomyces cerevisiae (strain ATCC 204508 / S288c) OX=559292 GN=IDP2 PE=1 SV=2	0	1	46.562	0	1711500	0	61124	100	0	1
154	P41940	Mannose-1-phosphate guanyltransferase	PSA1	sp|P41940|MPG1_YEAST Mannose-1-phosphate guanyltransferase OS=Saccharomyces cerevisiae (strain ATCC 204508 / S288c) OX=559292 GN=PSA1 PE=1 SV=2	0	1	39.565	0	6719600	0	305440	100	0	1
169	Q01662	Methionine aminopeptidase 1	MAP1	sp|Q01662|MAP1_YEAST Methionine aminopeptidase 1 OS=Saccharomyces cerevisiae (strain ATCC 204508 / S288c) OX=559292 GN=MAP1 PE=1 SV=2	0	1	43.373	0	550630	0	28981	100	0	1
172	Q03558	NADPH dehydrogenase 2	OYE2	sp|Q03558|OYE2_YEAST NADPH dehydrogenase 2 OS=Saccharomyces cerevisiae (strain ATCC 204508 / S288c) OX=559292 GN=OYE2 PE=1 SV=3	0	1	45.01	0	1317500	0	73195	100	0	1
173	Q04697	Glucose-signaling factor 2	GSF2	sp|Q04697|GSF2_YEAST Glucose-signaling factor 2 OS=Saccharomyces cerevisiae (strain ATCC 204508 / S288c) OX=559292 GN=GSF2 PE=1 SV=1	0	1	45.869	0	1220400	0	61018	100	0	1
175	Q05791	Cell division cycle protein 123	CDC123	sp|Q05791|CD123_YEAST Cell division cycle protein 123 OS=Saccharomyces cerevisiae (strain ATCC 204508 / S288c) OX=559292 GN=CDC123 PE=1 SV=1	0	1	41.851	0	1404600	0	66885	100	0	1
124	P32449	Phospho-2-dehydro-3-deoxyheptonate aldolase, tyrosine-inhibited	ARO4	sp|P32449|AROG_YEAST Phospho-2-dehydro-3-deoxyheptonate aldolase, tyrosine-inhibited OS=Saccharomyces cerevisiae (strain ATCC 204508 / S288c) OX=559292 GN=ARO4 PE=1 SV=2	1	6	39.749	799580	35877000	53305	2391800	44.8701	1	6
161	P53252	Sphingolipid long chain base-responsive protein PIL1	PIL1	sp|P53252|PIL1_YEAST Sphingolipid long chain base-responsive protein PIL1 OS=Saccharomyces cerevisiae (strain ATCC 204508 / S288c) OX=559292 GN=PIL1 PE=1 SV=1	1	9	38.349	2172300	56160000	144820	3744000	25.8528	1	9
92	P10664;P49626	60S ribosomal protein L4-A;60S ribosomal protein L4-B	RPL4A;RPL4B	sp|P10664|RL4A_YEAST 60S ribosomal protein L4-A OS=Saccharomyces cerevisiae (strain ATCC 204508 / S288c) OX=559292 GN=RPL4A PE=1 SV=4;sp|P49626|RL4B_YEAST 60S ribosomal protein L4-B OS=Saccharomyces cerevisiae (strain ATCC 204508 / S288c) OX=559292 GN=RPL4	5	12	39.092	23180000	386160000	1287800	21453000	16.6586	6	16
142	P39683	Nicotinate phosphoribosyltransferase	NPT1	sp|P39683|NPT1_YEAST Nicotinate phosphoribosyltransferase OS=Saccharomyces cerevisiae (strain ATCC 204508 / S288c) OX=559292 GN=NPT1 PE=1 SV=3	1	7	49.018	3076200	46045000	93219	1395300	14.968	1	7
87	P0CX40;P0CX39	40S ribosomal protein S8-B;40S ribosomal protein S8-A	RPS8B;RPS8A	sp|P0CX40|RS8B_YEAST 40S ribosomal protein S8-B OS=Saccharomyces cerevisiae (strain ATCC 204508 / S288c) OX=559292 GN=RPS8B PE=1 SV=1;sp|P0CX39|RS8A_YEAST 40S ribosomal protein S8-A OS=Saccharomyces cerevisiae (strain ATCC 204508 / S288c) OX=559292 GN=RPS8	1	3	22.489	1241800	16786000	155230	2098200	13.5167	1	3
105	P19358	S-adenosylmethionine synthase 2	SAM2	sp|P19358|METK2_YEAST S-adenosylmethionine synthase 2 OS=Saccharomyces cerevisiae (strain ATCC 204508 / S288c) OX=559292 GN=SAM2 PE=1 SV=3	2	5	42.255	2612100	27166000	130610	1358300	10.3997	2	5
158	P46672	tRNA-aminoacylation cofactor ARC1	ARC1	sp|P46672|ARC1_YEAST tRNA-aminoacylation cofactor ARC1 OS=Saccharomyces cerevisiae (strain ATCC 204508 / S288c) OX=559292 GN=ARC1 PE=1 SV=2	10	18	42.083	222770000	1588200000	9282000	66174000	7.12928	17	35
77	P06169	Pyruvate decarboxylase isozyme 1	PDC1	sp|P06169|PDC1_YEAST Pyruvate decarboxylase isozyme 1 OS=Saccharomyces cerevisiae (strain ATCC 204508 / S288c) OX=559292 GN=PDC1 PE=1 SV=7	3	6	61.495	6406300	40461000	228800	1445000	6.31556	3	6
115	P27476	Nuclear localization sequence-binding protein	NSR1	sp|P27476|NSR1_YEAST Nuclear localization sequence-binding protein OS=Saccharomyces cerevisiae (strain ATCC 204508 / S288c) OX=559292 GN=NSR1 PE=1 SV=1	10	17	44.535	116700000	636290000	5834800	31814000	5.45246	11	22
136	P37303	Low specificity L-threonine aldolase	GLY1	sp|P37303|GLY1_YEAST Low specificity L-threonine aldolase OS=Saccharomyces cerevisiae (strain ATCC 204508 / S288c) OX=559292 GN=GLY1 PE=1 SV=2	4	8	42.815	16431000	78884000	746870	3585700	4.80097	5	9
70	P02994	Elongation factor 1-alpha	TEF1	sp|P02994|EF1A_YEAST Elongation factor 1-alpha OS=Saccharomyces cerevisiae (strain ATCC 204508 / S288c) OX=559292 GN=TEF1 PE=1 SV=1	1	3	50.032	6708800	22627000	304950	1028500	3.37268	1	3
157	P46669	DNA-directed RNA polymerase I subunit RPA43	RPA43	sp|P46669|RPA43_YEAST DNA-directed RNA polymerase I subunit RPA43 OS=Saccharomyces cerevisiae (strain ATCC 204508 / S288c) OX=559292 GN=RPA43 PE=1 SV=2	8	14	36.224	505670000	1618500000	36119000	115610000	3.20081	16	40
180	Q12000	Translation machinery-associated protein 46	TMA46	sp|Q12000|TMA46_YEAST Translation machinery-associated protein 46 OS=Saccharomyces cerevisiae (strain ATCC 204508 / S288c) OX=559292 GN=TMA46 PE=1 SV=2	1	1	39.514	1018800	2960800	59931	174160	2.90601	1	1
152	P41911	Glycerol-3-phosphate dehydrogenase [NAD(+)] 2, mitochondrial	GPD2	sp|P41911|GPD2_YEAST Glycerol-3-phosphate dehydrogenase [NAD(+)] 2, mitochondrial OS=Saccharomyces cerevisiae (strain ATCC 204508 / S288c) OX=559292 GN=GPD2 PE=1 SV=2	1	1	49.421	1494700	4156800	59788	166270	2.78099	1	1
72	P04173	3-isopropylmalate dehydrogenase	LEU2	sp|P04173|LEU3_YEAST 3-isopropylmalate dehydrogenase OS=Saccharomyces cerevisiae (strain ATCC 204508 / S288c) OX=559292 GN=LEU2 PE=1 SV=4	8	10	38.952	139000000	365740000	6619100	17416000	2.63117	9	13
164	P60010	Actin	ACT1	sp|P60010|ACT_YEAST Actin OS=Saccharomyces cerevisiae (strain ATCC 204508 / S288c) OX=559292 GN=ACT1 PE=1 SV=1	9	16	41.689	302000000	680270000	15100000	34013000	2.25252	14	22
110	P23542	Aspartate aminotransferase, cytoplasmic	AAT2	sp|P23542|AATC_YEAST Aspartate aminotransferase, cytoplasmic OS=Saccharomyces cerevisiae (strain ATCC 204508 / S288c) OX=559292 GN=AAT2 PE=1 SV=3	2	3	46.057	4618600	9856200	209940	448010	2.13399	2	3
109	P33442;P23248	40S ribosomal protein S1-A;40S ribosomal protein S1-B	RPS1A;RPS1B	sp|P33442|RS3A1_YEAST 40S ribosomal protein S1-A OS=Saccharomyces cerevisiae (strain ATCC 204508 / S288c) OX=559292 GN=RPS1A PE=1 SV=2;sp|P23248|RS3A2_YEAST 40S ribosomal protein S1-B OS=Saccharomyces cerevisiae (strain ATCC 204508 / S288c) OX=559292 GN=RP	1	2	28.743	5023800	9773400	295520	574910	1.94542	1	2
165	P61830	Histone H3	HHT1	sp|P61830|H3_YEAST Histone H3 OS=Saccharomyces cerevisiae (strain ATCC 204508 / S288c) OX=559292 GN=HHT1 PE=1 SV=2	1	1	15.356	2322300	4107200	580560	1026800	1.76864	1	1
73	P04385	Galactokinase	GAL1	sp|P04385|GAL1_YEAST Galactokinase OS=Saccharomyces cerevisiae (strain ATCC 204508 / S288c) OX=559292 GN=GAL1 PE=1 SV=4	7	8	57.944	28407000	42171000	1136300	1686800	1.48447	6	8
113	P25386	Intracellular protein transport protein USO1	USO1	sp|P25386|USO1_YEAST Intracellular protein transport protein USO1 OS=Saccharomyces cerevisiae (strain ATCC 204508 / S288c) OX=559292 GN=USO1 PE=1 SV=2	1	1	206.45	2580300	3553800	26330	36263	1.37725	0	1
83	P09435	Heat shock protein SSA3	SSA3	sp|P09435|HSP73_YEAST Heat shock protein SSA3 OS=Saccharomyces cerevisiae (strain ATCC 204508 / S288c) OX=559292 GN=SSA3 PE=1 SV=3	1	1	70.546	2413200	3194000	70976	93942	1.32357	1	1
61	P00359;P00358;P00360	Glyceraldehyde-3-phosphate dehydrogenase 3;Glyceraldehyde-3-phosphate dehydrogenase 2;Glyceraldehyde-3-phosphate dehydrogenase 1	TDH3;TDH2;TDH1	sp|P00359|G3P3_YEAST Glyceraldehyde-3-phosphate dehydrogenase 3 OS=Saccharomyces cerevisiae (strain ATCC 204508 / S288c) OX=559292 GN=TDH3 PE=1 SV=3;sp|P00358|G3P2_YEAST Glyceraldehyde-3-phosphate dehydrogenase 2 OS=Saccharomyces cerevisiae (strain ATCC 20	2	3	35.746	18776000	24464000	938800	1223200	1.30294	3	3
60	P00330;P00331	Alcohol dehydrogenase 1;Alcohol dehydrogenase 2	ADH1;ADH2	sp|P00330|ADH1_YEAST Alcohol dehydrogenase 1 OS=Saccharomyces cerevisiae (strain ATCC 204508 / S288c) OX=559292 GN=ADH1 PE=1 SV=5;sp|P00331|ADH2_YEAST Alcohol dehydrogenase 2 OS=Saccharomyces cerevisiae (strain ATCC 204508 / S288c) OX=559292 GN=ADH2 PE=1 S	2	3	36.849	24472000	31122000	1439500	1830700	1.27176	2	3
167	Q00055	Glycerol-3-phosphate dehydrogenase [NAD(+)] 1	GPD1	sp|Q00055|GPD1_YEAST Glycerol-3-phosphate dehydrogenase [NAD(+)] 1 OS=Saccharomyces cerevisiae (strain ATCC 204508 / S288c) OX=559292 GN=GPD1 PE=1 SV=4	3	2	42.868	6592800	7931800	329640	396590	1.2031	3	2
85	P0CS90	Heat shock protein SSC1, mitochondrial	SSC1	sp|P0CS90|HSP77_YEAST Import motor subunit, mitochondrial OS=Saccharomyces cerevisiae (strain ATCC 204508 / S288c) OX=559292 GN=SSC1 PE=1 SV=1	1	1	70.627	4059200	3847900	130940	124130	-1.05486	3	1
181	Q12230	Sphingolipid long chain base-responsive protein LSP1	LSP1	sp|Q12230|LSP1_YEAST Sphingolipid long chain base-responsive protein LSP1 OS=Saccharomyces cerevisiae (strain ATCC 204508 / S288c) OX=559292 GN=LSP1 PE=1 SV=1	3	2	38.071	2792800	2345100	186180	156340	-1.19087	3	1
151	P41808	Sporulation-specific mitogen-activated protein kinase SMK1	SMK1	sp|P41808|SMK1_YEAST Sporulation-specific mitogen-activated protein kinase SMK1 OS=Saccharomyces cerevisiae (strain ATCC 204508 / S288c) OX=559292 GN=SMK1 PE=1 SV=1	1	1	44.3	25798000	19218000	1172600	873550	-1.34234	2	2
116	P29311;P34730	Protein BMH1;Protein BMH2	BMH1;BMH2	sp|P29311|BMH1_YEAST Protein BMH1 OS=Saccharomyces cerevisiae (strain ATCC 204508 / S288c) OX=559292 GN=BMH1 PE=1 SV=4;sp|P34730|BMH2_YEAST Protein BMH2 OS=Saccharomyces cerevisiae (strain ATCC 204508 / S288c) OX=559292 GN=BMH2 PE=1 SV=3	2	1	30.091	3989900	2776300	265990	185090	-1.43708	2	1
81	P07267	Saccharopepsin	PEP4	sp|P07267|CARP_YEAST Saccharopepsin OS=Saccharomyces cerevisiae (strain ATCC 204508 / S288c) OX=559292 GN=PEP4 PE=1 SV=1	3	2	44.498	13280000	8403500	885340	560230	-1.58032	3	2
75	P51401;P05738	60S ribosomal protein L9-B;60S ribosomal protein L9-A	RPL9B;RPL9A	sp|P51401|RL9B_YEAST 60S ribosomal protein L9-B OS=Saccharomyces cerevisiae (strain ATCC 204508 / S288c) OX=559292 GN=RPL9B PE=1 SV=1;sp|P05738|RL9A_YEAST 60S ribosomal protein L9-A OS=Saccharomyces cerevisiae (strain ATCC 204508 / S288c) OX=559292 GN=RPL9	1	1	21.657	5228900	3230400	522890	323040	-1.61865	1	1
99	P16474	78 kDa glucose-regulated protein homolog	KAR2	sp|P16474|BIP_YEAST Endoplasmic reticulum chaperone BiP OS=Saccharomyces cerevisiae (strain ATCC 204508 / S288c) OX=559292 GN=KAR2 PE=1 SV=1	1	1	74.467	3976300	2245500	120490	68045	-1.77074	1	1
91	P10592;P10591	Heat shock protein SSA2;Heat shock protein SSA1	SSA2;SSA1	sp|P10592|HSP72_YEAST Heat shock protein SSA2 OS=Saccharomyces cerevisiae (strain ATCC 204508 / S288c) OX=559292 GN=SSA2 PE=1 SV=3;sp|P10591|HSP71_YEAST Heat shock protein SSA1 OS=Saccharomyces cerevisiae (strain ATCC 204508 / S288c) OX=559292 GN=SSA1 PE=1	3	1	69.469	5711300	2786800	158650	77410	-2.04948	3	1
106	P19414	Aconitate hydratase, mitochondrial	ACO1	sp|P19414|ACON_YEAST Aconitate hydratase, mitochondrial OS=Saccharomyces cerevisiae (strain ATCC 204508 / S288c) OX=559292 GN=ACO1 PE=1 SV=2	1	1	85.367	3734200	1718900	93356	42971	-2.17253	2	1
63	P00560	Phosphoglycerate kinase	PGK1	sp|P00560|PGK_YEAST Phosphoglycerate kinase OS=Saccharomyces cerevisiae (strain ATCC 204508 / S288c) OX=559292 GN=PGK1 PE=1 SV=2	10	2	44.738	122540000	44385000	4538300	1643900	-2.76069	11	2
168	Q00955	Acetyl-CoA carboxylase;Biotin carboxylase	ACC1	sp|Q00955|ACAC_YEAST Acetyl-CoA carboxylase OS=Saccharomyces cerevisiae (strain ATCC 204508 / S288c) OX=559292 GN=ACC1 PE=1 SV=2	10	4	250.35	130650000	26100000	1028800	205510	-5.00608	12	5
62	P00549	Pyruvate kinase 1	CDC19	sp|P00549|KPYK1_YEAST Pyruvate kinase 1 OS=Saccharomyces cerevisiae (strain ATCC 204508 / S288c) OX=559292 GN=CDC19 PE=1 SV=2	4	6	54.544	80189000	15172000	2863900	541840	-5.28551	5	6
126	P32583	Suppressor protein SRP40	SRP40	sp|P32583|SRP40_YEAST Suppressor protein SRP40 OS=Saccharomyces cerevisiae (strain ATCC 204508 / S288c) OX=559292 GN=SRP40 PE=1 SV=2	2	1	41.015	18368000	3122800	2624100	446120	-5.88205	2	1

## Sheet: K229BPA
id	Majority protein IDs	Protein names	Gene names	Fasta headers	Razor + unique peptides wt	Razor + unique peptides K229BPA	Mol. weight [kDa]	Intensity wt	Intensity K229BPA	iBAQ wt	iBAQ K229BPA	Fold Change K229BPA/wt	MS/MS count wt	MS/MS count K229BPA
245	P47150	37S ribosomal protein S7, mitochondrial	RSM7	sp|P47150|RT07_YEAST 37S ribosomal protein S7, mitochondrial OS=Saccharomyces cerevisiae (strain ATCC 204508 / S288c) OX=559292 GN=RSM7 PE=1 SV=1	0	2	27.816	0	1402600	0	77922	100	0	2
267	Q04599	54S ribosomal protein L1, mitochondrial	MRPL1	sp|Q04599|RM01_YEAST 54S ribosomal protein L1, mitochondrial OS=Saccharomyces cerevisiae (strain ATCC 204508 / S288c) OX=559292 GN=MRPL1 PE=1 SV=1	0	2	30.996	0	1288800	0	71598	100	0	2
171	P22353	54S ribosomal protein L8, mitochondrial	MRPL8	sp|P22353|RM08_YEAST 54S ribosomal protein L8, mitochondrial OS=Saccharomyces cerevisiae (strain ATCC 204508 / S288c) OX=559292 GN=MRPL8 PE=1 SV=4	0	2	26.945	0	468720	0	42611	100	0	2
212	P38077	ATP synthase subunit gamma, mitochondrial	ATP3	sp|P38077|ATPG_YEAST ATP synthase subunit gamma, mitochondrial OS=Saccharomyces cerevisiae (strain ATCC 204508 / S288c) OX=559292 GN=ATP3 PE=1 SV=1	0	2	34.35	0	920640	0	51147	100	0	2
216	P38523	GrpE protein homolog, mitochondrial	MGE1	sp|P38523|GRPE_YEAST GrpE protein homolog, mitochondrial OS=Saccharomyces cerevisiae (strain ATCC 204508 / S288c) OX=559292 GN=MGE1 PE=1 SV=1	0	2	26.066	0	1825300	0	140410	100	0	2
158	P17505	Malate dehydrogenase, mitochondrial	MDH1	sp|P17505|MDHM_YEAST Malate dehydrogenase, mitochondrial OS=Saccharomyces cerevisiae (strain ATCC 204508 / S288c) OX=559292 GN=MDH1 PE=1 SV=2	0	2	35.65	0	1086700	0	67920	100	0	2
236	P42940	Probable electron transfer flavoprotein subunit beta	CIR1	sp|P42940|ETFB_YEAST Probable electron transfer flavoprotein subunit beta OS=Saccharomyces cerevisiae (strain ATCC 204508 / S288c) OX=559292 GN=CIR1 PE=1 SV=1	0	2	28.758	0	1852200	0	142480	100	0	3
194	P32327	Pyruvate carboxylase 2	PYC2	sp|P32327|PYC2_YEAST Pyruvate carboxylase 2 OS=Saccharomyces cerevisiae (strain ATCC 204508 / S288c) OX=559292 GN=PYC2 PE=1 SV=2	0	3	130.17	0	3629900	0	65998	100	0	4
168	P21801	Succinate dehydrogenase [ubiquinone] iron-sulfur subunit, mitochondrial	SDH2	sp|P21801|SDHB_YEAST Succinate dehydrogenase [ubiquinone] iron-sulfur subunit, mitochondrial OS=Saccharomyces cerevisiae (strain ATCC 204508 / S288c) OX=559292 GN=SDH2 PE=1 SV=1	0	2	30.231	0	1727600	0	107970	100	0	2
61	P00331	Alcohol dehydrogenase 2	ADH2	sp|P00331|ADH2_YEAST Alcohol dehydrogenase 2 OS=Saccharomyces cerevisiae (strain ATCC 204508 / S288c) OX=559292 GN=ADH2 PE=1 SV=3	0	1	36.731	0	410730	0	24161	100	0	1
261	Q02486	ARS-binding factor 2, mitochondrial	ABF2	sp|Q02486|ABF2_YEAST ARS-binding factor 2, mitochondrial OS=Saccharomyces cerevisiae (strain ATCC 204508 / S288c) OX=559292 GN=ABF2 PE=1 SV=1	0	1	21.561	0	1047000	0	95186	100	0	1
72	P00890	Citrate synthase, mitochondrial	CIT1	sp|P00890|CISY1_YEAST Citrate synthase, mitochondrial OS=Saccharomyces cerevisiae (strain ATCC 204508 / S288c) OX=559292 GN=CIT1 PE=1 SV=2	0	1	53.359	0	587130	0	23485	100	0	1
112	P08067	Cytochrome b-c1 complex subunit Rieske, mitochondrial	RIP1	sp|P08067|UCRI_YEAST Cytochrome b-c1 complex subunit Rieske, mitochondrial OS=Saccharomyces cerevisiae (strain ATCC 204508 / S288c) OX=559292 GN=RIP1 PE=1 SV=1	0	1	23.365	0	2417200	0	241720	100	0	1
65	P00427	Cytochrome c oxidase subunit 6, mitochondrial	COX6	sp|P00427|COX6_YEAST Cytochrome c oxidase subunit 6, mitochondrial OS=Saccharomyces cerevisiae (strain ATCC 204508 / S288c) OX=559292 GN=COX6 PE=1 SV=1	0	1	17.341	0	673740	0	67374	100	0	1
230	P40054	D-3-phosphoglycerate dehydrogenase 1	SER3	sp|P40054|SERA_YEAST D-3-phosphoglycerate dehydrogenase 1 OS=Saccharomyces cerevisiae (strain ATCC 204508 / S288c) OX=559292 GN=SER3 PE=1 SV=1	0	1	51.193	0	748760	0	35655	100	0	1
225	P39522	Dihydroxy-acid dehydratase, mitochondrial	ILV3	sp|P39522|ILV3_YEAST Dihydroxy-acid dehydratase, mitochondrial OS=Saccharomyces cerevisiae (strain ATCC 204508 / S288c) OX=559292 GN=ILV3 PE=1 SV=2	0	1	62.86	0	499990	0	17857	100	0	1
226	P39676	Flavohemoprotein	YHB1	sp|P39676|FHP_YEAST Flavohemoprotein OS=Saccharomyces cerevisiae (strain ATCC 204508 / S288c) OX=559292 GN=YHB1 PE=1 SV=2	0	1	44.646	0	627000	0	34833	100	0	1
202	P34227	Mitochondrial peroxiredoxin PRX1	PRX1	sp|P34227|PRX1_YEAST Peroxiredoxin PRX1, mitochondrial OS=Saccharomyces cerevisiae (strain ATCC 204508 / S288c) OX=559292 GN=PRX1 PE=1 SV=1	0	1	29.495	0	697320	0	46488	100	0	1
262	Q02784	Monothiol glutaredoxin-5, mitochondrial	GRX5	sp|Q02784|GLRX5_YEAST Monothiol glutaredoxin-5, mitochondrial OS=Saccharomyces cerevisiae (strain ATCC 204508 / S288c) OX=559292 GN=GRX5 PE=1 SV=1	0	1	16.931	0	416780	0	46309	100	0	1
248	P52290	Probable acid phosphatase DIA3	DIA3	sp|P52290|PPAD_YEAST Probable acid phosphatase DIA3 OS=Saccharomyces cerevisiae (strain ATCC 204508 / S288c) OX=559292 GN=DIA3 PE=3 SV=1	1	1	53.076	0	1568500	0	78427	100	1	1
251	P53212	Probable transcriptional regulatory protein HAH1	YGR021W	sp|P53212|YG1D_YEAST Probable transcriptional regulatory protein HAH1 OS=Saccharomyces cerevisiae (strain ATCC 204508 / S288c) OX=559292 GN=YGR021W PE=1 SV=1	11	16	31.699	295800000	2932400000	21129000	209460000	9.91339	23	94
195	P32473	Pyruvate dehydrogenase E1 component subunit beta, mitochondrial	PDB1	sp|P32473|ODPB_YEAST Pyruvate dehydrogenase E1 component subunit beta, mitochondrial OS=Saccharomyces cerevisiae (strain ATCC 204508 / S288c) OX=559292 GN=PDB1 PE=1 SV=2	1	3	40.053	414210	3026000	25888	189130	7.3057	1	3
140	P11154	Pyruvate carboxylase 1	PYC1	sp|P11154|PYC1_YEAST Pyruvate carboxylase 1 OS=Saccharomyces cerevisiae (strain ATCC 204508 / S288c) OX=559292 GN=PYC1 PE=1 SV=2	13	23	130.1	36141000	233340000	669280	4321100	6.45634	16	31
86	P04802	Aspartate--tRNA ligase, cytoplasmic	DPS1	sp|P04802|SYDC_YEAST Aspartate--tRNA ligase, cytoplasmic OS=Saccharomyces cerevisiae (strain ATCC 204508 / S288c) OX=559292 GN=DPS1 PE=1 SV=3	1	3	63.515	448040	2334100	14001	72941	5.2097	1	4
241	P46672	tRNA-aminoacylation cofactor ARC1	ARC1	sp|P46672|ARC1_YEAST tRNA-aminoacylation cofactor ARC1 OS=Saccharomyces cerevisiae (strain ATCC 204508 / S288c) OX=559292 GN=ARC1 PE=1 SV=2	2	4	42.083	2031200	8984900	84633	374370	4.42345	2	4
79	P02994	Elongation factor 1-alpha	TEF1	sp|P02994|EF1A_YEAST Elongation factor 1-alpha OS=Saccharomyces cerevisiae (strain ATCC 204508 / S288c) OX=559292 GN=TEF1 PE=1 SV=1	15	13	50.032	121280000	251590000	5512900	11436000	2.07441	26	21
137	P10659	S-adenosylmethionine synthase 1	SAM1	sp|P10659|METK1_YEAST S-adenosylmethionine synthase 1 OS=Saccharomyces cerevisiae (strain ATCC 204508 / S288c) OX=559292 GN=SAM1 PE=1 SV=2	1	3	41.818	992130	1776500	49606	88826	1.79063	1	3
99	P05748;P54780	60S ribosomal protein L15-A;60S ribosomal protein L15-B	RPL15A;RPL15B	sp|P05748|RL15A_YEAST 60S ribosomal protein L15-A OS=Saccharomyces cerevisiae (strain ATCC 204508 / S288c) OX=559292 GN=RPL15A PE=1 SV=3;sp|P54780|RL15B_YEAST 60S ribosomal protein L15-B OS=Saccharomyces cerevisiae (strain ATCC 204508 / S288c) OX=559292 GN	1	2	24.422	565810	974950	70726	121870	1.72313	1	2
71	P00830	ATP synthase subunit beta, mitochondrial	ATP2	sp|P00830|ATPB_YEAST ATP synthase subunit beta, mitochondrial OS=Saccharomyces cerevisiae (strain ATCC 204508 / S288c) OX=559292 GN=ATP2 PE=1 SV=2	8	8	54.793	6734000	11291000	249410	418200	1.67676	11	8
219	P38707	Asparagine--tRNA ligase, cytoplasmic	DED81	sp|P38707|SYNC_YEAST Asparagine--tRNA ligase, cytoplasmic OS=Saccharomyces cerevisiae (strain ATCC 204508 / S288c) OX=559292 GN=DED81 PE=1 SV=1	3	4	62.206	2024300	3091800	72295	110420	1.52735	3	4
141	P11986	Inositol-3-phosphate synthase	INO1	sp|P11986|INO1_YEAST Inositol-3-phosphate synthase OS=Saccharomyces cerevisiae (strain ATCC 204508 / S288c) OX=559292 GN=INO1 PE=1 SV=3	1	2	59.641	453360	675770	19711	29381	1.49059	1	2
191	P31385	Transcriptional regulatory protein DEP1	DEP1	sp|P31385|DEP1_YEAST Transcriptional regulatory protein DEP1 OS=Saccharomyces cerevisiae (strain ATCC 204508 / S288c) OX=559292 GN=DEP1 PE=1 SV=3	1	1	46.977	300910000	411270000	16717000	22849000	1.36681	2	2
228	P39954	Adenosylhomocysteinase	SAH1	sp|P39954|SAHH_YEAST Adenosylhomocysteinase OS=Saccharomyces cerevisiae (strain ATCC 204508 / S288c) OX=559292 GN=SAH1 PE=1 SV=1	2	3	49.125	1673400	2098100	88075	110430	1.25382	2	3
256	Q00711	Succinate dehydrogenase [ubiquinone] flavoprotein subunit, mitochondrial	SDH1	sp|Q00711|SDHA_YEAST Succinate dehydrogenase [ubiquinone] flavoprotein subunit, mitochondrial OS=Saccharomyces cerevisiae (strain ATCC 204508 / S288c) OX=559292 GN=SDH1 PE=1 SV=1	2	2	70.229	975630	1125300	30489	35166	1.1534	2	2
163	P18412	Ty transcription activator TEC1	TEC1	sp|P18412|TEC1_YEAST Ty transcription activator TEC1 OS=Saccharomyces cerevisiae (strain ATCC 204508 / S288c) OX=559292 GN=TEC1 PE=1 SV=1	13	12	55.157	58993000	66883000	3104900	3520200	1.13376	14	13
121	P0CX30;P0CX29	40S ribosomal protein S23-B;40S ribosomal protein S23-A	RPS23B;RPS23A	sp|P0CX30|RS23B_YEAST 40S ribosomal protein S23-B OS=Saccharomyces cerevisiae (strain ATCC 204508 / S288c) OX=559292 GN=RPS23B PE=1 SV=1;sp|P0CX29|RS23A_YEAST 40S ribosomal protein S23-A OS=Saccharomyces cerevisiae (strain ATCC 204508 / S288c) OX=559292 GN	1	1	16.038	595280	667590	85040	95371	1.12148	1	1
200	P32861	UTP--glucose-1-phosphate uridylyltransferase	UGP1	sp|P32861|UGPA1_YEAST UTP--glucose-1-phosphate uridylyltransferase OS=Saccharomyces cerevisiae (strain ATCC 204508 / S288c) OX=559292 GN=UGP1 PE=1 SV=1	2	1	55.987	909830	979850	34994	37687	1.07696	3	1
108	P07251	ATP synthase subunit alpha, mitochondrial	ATP1	sp|P07251|ATPA_YEAST ATP synthase subunit alpha, mitochondrial OS=Saccharomyces cerevisiae (strain ATCC 204508 / S288c) OX=559292 GN=ATP1 PE=1 SV=5	9	10	58.607	18072000	19240000	602390	641320	1.06463	11	11
198	P32589	Heat shock protein homolog SSE1	SSE1	sp|P32589|HSP7F_YEAST Heat shock protein homolog SSE1 OS=Saccharomyces cerevisiae (strain ATCC 204508 / S288c) OX=559292 GN=SSE1 PE=1 SV=4	12	12	77.365	18763000	19851000	507120	536520	1.05797	14	16
83	P04397	Bifunctional protein GAL10;UDP-glucose 4-epimerase;Aldose 1-epimerase	GAL10	sp|P04397|GAL10_YEAST Bifunctional protein GAL10 OS=Saccharomyces cerevisiae (strain ATCC 204508 / S288c) OX=559292 GN=GAL10 PE=1 SV=2	21	23	78.194	83034000	86556000	2306500	2404300	1.0424	28	26
253	P54115	Magnesium-activated aldehyde dehydrogenase, cytosolic	ALD6	sp|P54115|ALDH6_YEAST Magnesium-activated aldehyde dehydrogenase, cytosolic OS=Saccharomyces cerevisiae (strain ATCC 204508 / S288c) OX=559292 GN=ALD6 PE=1 SV=4	3	4	54.414	3844100	3944000	137290	140860	1.026	3	4
145	P14126	60S ribosomal protein L3	RPL3	sp|P14126|RL3_YEAST 60S ribosomal protein L3 OS=Saccharomyces cerevisiae (strain ATCC 204508 / S288c) OX=559292 GN=RPL3 PE=1 SV=4	2	1	43.757	877040	833120	43852	41656	-1.05272	2	1
172	P22768	Argininosuccinate synthase	ARG1	sp|P22768|ASSY_YEAST Argininosuccinate synthase OS=Saccharomyces cerevisiae (strain ATCC 204508 / S288c) OX=559292 GN=ARG1 PE=1 SV=3	1	1	46.927	899840	809040	44992	40452	-1.11223	1	1
196	P32481	Eukaryotic translation initiation factor 2 subunit gamma	GCD11	sp|P32481|IF2G_YEAST Eukaryotic translation initiation factor 2 subunit gamma OS=Saccharomyces cerevisiae (strain ATCC 204508 / S288c) OX=559292 GN=GCD11 PE=1 SV=1	1	1	57.865	565530	504390	22621	20176	-1.12118	1	1
188	P29539	Telomere length regulator protein RIF1	RIF1	sp|P29539|RIF1_YEAST Telomere length regulator protein RIF1 OS=Saccharomyces cerevisiae (strain ATCC 204508 / S288c) OX=559292 GN=RIF1 PE=1 SV=3	1	1	217.93	675840	600590	6436.6	5719.9	-1.1253	1	1
258	Q00955	Acetyl-CoA carboxylase;Biotin carboxylase	ACC1	sp|Q00955|ACAC_YEAST Acetyl-CoA carboxylase OS=Saccharomyces cerevisiae (strain ATCC 204508 / S288c) OX=559292 GN=ACC1 PE=1 SV=2	10	12	250.35	16237000	14334000	127850	112870	-1.13272	12	12
184	P27476	Nuclear localization sequence-binding protein	NSR1	sp|P27476|NSR1_YEAST Nuclear localization sequence-binding protein OS=Saccharomyces cerevisiae (strain ATCC 204508 / S288c) OX=559292 GN=NSR1 PE=1 SV=1	1	1	44.535	791410	685670	39570	34284	-1.15418	1	1
162	P18239	ADP,ATP carrier protein 2	PET9	sp|P18239|ADT2_YEAST ADP,ATP carrier protein 2 OS=Saccharomyces cerevisiae (strain ATCC 204508 / S288c) OX=559292 GN=PET9 PE=1 SV=2	3	2	34.426	1507700	1301400	79354	68494	-1.15855	3	2
224	P39517	ATP-dependent RNA helicase DHH1	DHH1	sp|P39517|DHH1_YEAST ATP-dependent RNA helicase DHH1 OS=Saccharomyces cerevisiae (strain ATCC 204508 / S288c) OX=559292 GN=DHH1 PE=1 SV=1	30	24	57.543	737130000	611950000	30714000	25498000	-1.20457	49	43
217	P50095;P38697;P50094	Inosine-5-monophosphate dehydrogenase 3;Inosine-5-monophosphate dehydrogenase 2;Inosine-5-monophosphate dehydrogenase 4	IMD3;IMD2;IMD4	sp|P50095|IMDH3_YEAST Inosine-5-monophosphate dehydrogenase 3 OS=Saccharomyces cerevisiae (strain ATCC 204508 / S288c) OX=559292 GN=IMD3 PE=1 SV=1;sp|P38697|IMDH2_YEAST Inosine-5-monophosphate dehydrogenase 2 OS=Saccharomyces cerevisiae (strain ATCC 2045	1	1	56.584	495710	409270	23605	19489	-1.2112	1	1
166	P19882	Heat shock protein 60, mitochondrial	HSP60	sp|P19882|HSP60_YEAST Heat shock protein 60, mitochondrial OS=Saccharomyces cerevisiae (strain ATCC 204508 / S288c) OX=559292 GN=HSP60 PE=1 SV=1	3	3	60.751	2340300	1869700	73134	58428	-1.25169	3	3
82	P04385	Galactokinase	GAL1	sp|P04385|GAL1_YEAST Galactokinase OS=Saccharomyces cerevisiae (strain ATCC 204508 / S288c) OX=559292 GN=GAL1 PE=1 SV=4	13	12	57.944	69615000	50850000	2784600	2034000	-1.36903	18	17
67	P00549	Pyruvate kinase 1	CDC19	sp|P00549|KPYK1_YEAST Pyruvate kinase 1 OS=Saccharomyces cerevisiae (strain ATCC 204508 / S288c) OX=559292 GN=CDC19 PE=1 SV=2	23	14	54.544	160250000	115980000	5723100	4142300	-1.38162	30	21
106	P07244	Bifunctional purine biosynthetic protein ADE5,7;Phosphoribosylamine--glycine ligase;Phosphoribosylformylglycinamidine cyclo-ligase	ADE5,7	sp|P07244|PUR2_YEAST Bifunctional purine biosynthetic protein ADE5,7 OS=Saccharomyces cerevisiae (strain ATCC 204508 / S288c) OX=559292 GN=ADE5,7 PE=1 SV=1	4	1	86.067	8525800	5377300	213140	134430	-1.58551	4	1
231	P40150;P11484	Heat shock protein SSB2;Heat shock protein SSB1	SSB2;SSB1	sp|P40150|SSB2_YEAST Ribosome-associated molecular chaperone SSB2 OS=Saccharomyces cerevisiae (strain ATCC 204508 / S288c) OX=559292 GN=SSB2 PE=1 SV=2;sp|P11484|SSB1_YEAST Ribosome-associated molecular chaperone SSB1 OS=Saccharomyces cerevisiae (strain ATC	13	10	66.594	30932000	18859000	1031100	628650	-1.64018	20	10
104	P06169	Pyruvate decarboxylase isozyme 1	PDC1	sp|P06169|PDC1_YEAST Pyruvate decarboxylase isozyme 1 OS=Saccharomyces cerevisiae (strain ATCC 204508 / S288c) OX=559292 GN=PDC1 PE=1 SV=7	18	18	61.495	246160000	147380000	8791400	5263400	-1.67029	51	30
234	P41805	60S ribosomal protein L10	RPL10	sp|P41805|RL10_YEAST 60S ribosomal protein L10 OS=Saccharomyces cerevisiae (strain ATCC 204508 / S288c) OX=559292 GN=RPL10 PE=1 SV=1	1	1	25.361	19956000	11833000	1814200	1075700	-1.68653	1	1
232	P40185	Protein MMF1, mitochondrial	MMF1	sp|P40185|MMF1_YEAST Protein MMF1, mitochondrial OS=Saccharomyces cerevisiae (strain ATCC 204508 / S288c) OX=559292 GN=MMF1 PE=1 SV=1	1	2	15.908	2074400	1198300	230490	133140	-1.73119	1	2
278	Q12753	Transcriptional activator HAA1	HAA1	sp|Q12753|HAA1_YEAST Transcriptional activator HAA1 OS=Saccharomyces cerevisiae (strain ATCC 204508 / S288c) OX=559292 GN=HAA1 PE=1 SV=1	4	1	76.67	1767200	989270	67968	38049	-1.78633	5	1
255	P60010	Actin	ACT1	sp|P60010|ACT_YEAST Actin OS=Saccharomyces cerevisiae (strain ATCC 204508 / S288c) OX=559292 GN=ACT1 PE=1 SV=1	7	4	41.689	16760000	9322600	838010	466130	-1.7978	9	5
249	P52910	Acetyl-coenzyme A synthetase 2	ACS2	sp|P52910|ACS2_YEAST Acetyl-coenzyme A synthetase 2 OS=Saccharomyces cerevisiae (strain ATCC 204508 / S288c) OX=559292 GN=ACS2 PE=1 SV=1	2	2	75.491	898350	498410	27223	15103	-1.80249	2	2
73	P00925	Enolase 2	ENO2	sp|P00925|ENO2_YEAST Enolase 2 OS=Saccharomyces cerevisiae (strain ATCC 204508 / S288c) OX=559292 GN=ENO2 PE=1 SV=2	18	7	46.914	565270000	297770000	28263000	14889000	-1.89825	40	13
150	P15992	Heat shock protein 26	HSP26	sp|P15992|HSP26_YEAST Heat shock protein 26 OS=Saccharomyces cerevisiae (strain ATCC 204508 / S288c) OX=559292 GN=HSP26 PE=1 SV=3	5	3	23.879	18418000	8847200	1534800	737270	-2.08173	6	3
125	P0CX40;P0CX39	40S ribosomal protein S8-B;40S ribosomal protein S8-A	RPS8B;RPS8A	sp|P0CX40|RS8B_YEAST 40S ribosomal protein S8-B OS=Saccharomyces cerevisiae (strain ATCC 204508 / S288c) OX=559292 GN=RPS8B PE=1 SV=1;sp|P0CX39|RS8A_YEAST 40S ribosomal protein S8-A OS=Saccharomyces cerevisiae (strain ATCC 204508 / S288c) OX=559292 GN=RPS8	4	2	22.489	8233800	3840900	1029200	480110	-2.14368	5	3
221	P38788	Ribosome-associated complex subunit SSZ1	SSZ1	sp|P38788|SSZ1_YEAST Ribosome-associated complex subunit SSZ1 OS=Saccharomyces cerevisiae (strain ATCC 204508 / S288c) OX=559292 GN=SSZ1 PE=1 SV=2	1	1	58.237	735580	311100	25365	10728	-2.36437	1	1
222	P39004;P39003	High-affinity hexose transporter HXT6	HXT7;HXT6	sp|P39004|HXT7_YEAST High-affinity hexose transporter HXT7 OS=Saccharomyces cerevisiae (strain ATCC 204508 / S288c) OX=559292 GN=HXT7 PE=1 SV=1;sp|P39003|HXT6_YEAST High-affinity hexose transporter HXT6 OS=Saccharomyces cerevisiae (strain ATCC 204508 / S28	2	1	62.734	4725600	1882300	236280	94116	-2.51052	2	1
174	P23254	Transketolase 1	TKL1	sp|P23254|TKT1_YEAST Transketolase 1 OS=Saccharomyces cerevisiae (strain ATCC 204508 / S288c) OX=559292 GN=TKL1 PE=1 SV=4	7	3	73.805	5628800	2209400	181580	71270	-2.54778	7	3
81	P04173	3-isopropylmalate dehydrogenase	LEU2	sp|P04173|LEU3_YEAST 3-isopropylmalate dehydrogenase OS=Saccharomyces cerevisiae (strain ATCC 204508 / S288c) OX=559292 GN=LEU2 PE=1 SV=4	5	2	38.952	6919700	2705400	329510	128830	-2.55771	5	2
250	P53090	Aromatic/aminoadipate aminotransferase 1	ARO8	sp|P53090|ARO8_YEAST Aromatic/aminoadipate aminotransferase 1 OS=Saccharomyces cerevisiae (strain ATCC 204508 / S288c) OX=559292 GN=ARO8 PE=1 SV=1	1	2	56.177	2354600	895110	98109	37296	-2.63055	3	2
157	P17255	V-type proton ATPase catalytic subunit A;Endonuclease PI-SceI	VMA1	sp|P17255|VATA_YEAST V-type proton ATPase catalytic subunit A OS=Saccharomyces cerevisiae (strain ATCC 204508 / S288c) OX=559292 GN=VMA1 PE=1 SV=3	4	1	118.64	1669100	612370	26921	9877	-2.72563	4	1
152	P16140	V-type proton ATPase subunit B	VMA2	sp|P16140|VATB_YEAST V-type proton ATPase subunit B OS=Saccharomyces cerevisiae (strain ATCC 204508 / S288c) OX=559292 GN=VMA2 PE=1 SV=2	3	3	57.749	2918400	1015400	100630	35012	-2.87416	3	3
127	P0CX48;P0CX47	40S ribosomal protein S11-B;40S ribosomal protein S11-A	RPS11B;RPS11A	sp|P0CX48|RS11B_YEAST 40S ribosomal protein S11-B OS=Saccharomyces cerevisiae (strain ATCC 204508 / S288c) OX=559292 GN=RPS11B PE=1 SV=1;sp|P0CX47|RS11A_YEAST 40S ribosomal protein S11-A OS=Saccharomyces cerevisiae (strain ATCC 204508 / S288c) OX=559292 GN	2	1	17.749	2666500	917590	266650	91759	-2.90598	3	1
118	P0CS90	Heat shock protein SSC1, mitochondrial	SSC1	sp|P0CS90|HSP77_YEAST Import motor subunit, mitochondrial OS=Saccharomyces cerevisiae (strain ATCC 204508 / S288c) OX=559292 GN=SSC1 PE=1 SV=1	7	4	70.627	7652600	2595400	246860	83724	-2.9485	8	4
276	Q12692	Histone H2A.Z	HTZ1	sp|Q12692|H2AZ_YEAST Histone H2A.Z OS=Saccharomyces cerevisiae (strain ATCC 204508 / S288c) OX=559292 GN=HTZ1 PE=1 SV=3	2	1	14.282	3110400	1037000	518410	172840	-2.99936	2	1
240	P46669	DNA-directed RNA polymerase I subunit RPA43	RPA43	sp|P46669|RPA43_YEAST DNA-directed RNA polymerase I subunit RPA43 OS=Saccharomyces cerevisiae (strain ATCC 204508 / S288c) OX=559292 GN=RPA43 PE=1 SV=2	7	3	36.224	27841000	9280800	1988700	662910	-2.99995	13	6
186	P29453;P17076	60S ribosomal protein L8-B;60S ribosomal protein L8-A	RPL8B;RPL8A	sp|P29453|RL8B_YEAST 60S ribosomal protein L8-B OS=Saccharomyces cerevisiae (strain ATCC 204508 / S288c) OX=559292 GN=RPL8B PE=1 SV=3;sp|P17076|RL8A_YEAST 60S ribosomal protein L8-A OS=Saccharomyces cerevisiae (strain ATCC 204508 / S288c) OX=559292 GN=RPL8	4	2	28.111	7143900	2338800	476260	155920	-3.05452	7	2
193	P32324	Elongation factor 2	EFT1	sp|P32324|EF2_YEAST Elongation factor 2 OS=Saccharomyces cerevisiae (strain ATCC 204508 / S288c) OX=559292 GN=EFT1 PE=1 SV=1	14	4	93.288	67518000	21845000	1467800	474900	-3.09076	17	8
246	P48164	40S ribosomal protein S7-B	RPS7B	sp|P48164|RS7B_YEAST 40S ribosomal protein S7-B OS=Saccharomyces cerevisiae (strain ATCC 204508 / S288c) OX=559292 GN=RPS7B PE=1 SV=1	3	1	21.634	2501000	793400	208420	66117	-3.15229	3	1
116	Q3E757;P0C0W9	60S ribosomal protein L11-B;60S ribosomal protein L11-A	RPL11B;RPL11A	sp|Q3E757|RL11B_YEAST 60S ribosomal protein L11-B OS=Saccharomyces cerevisiae (strain ATCC 204508 / S288c) OX=559292 GN=RPL11B PE=1 SV=3;sp|P0C0W9|RL11A_YEAST 60S ribosomal protein L11-A OS=Saccharomyces cerevisiae (strain ATCC 204508 / S288c) OX=559292 GN	1	1	19.749	2003700	624720	222630	69414	-3.20728	2	1
102	P0CH09;P0CH08;P05759;P0CG63	Ubiquitin-60S ribosomal protein L40;Ubiquitin;60S ribosomal protein L40;Ubiquitin-40S ribosomal protein S31;Ubiquitin;40S ribosomal protein S31;Polyubiquitin;Ubiquitin	RPL40B;RPL40A;RPS31;UBI4	sp|P0CH09|RL40B_YEAST Ubiquitin-60S ribosomal protein L40 OS=Saccharomyces cerevisiae (strain ATCC 204508 / S288c) OX=559292 GN=RPL40B PE=1 SV=1;sp|P0CH08|RL40A_YEAST Ubiquitin-60S ribosomal protein L40 OS=Saccharomyces cerevisiae (strain ATCC 204508 / S28	2	1	14.554	6938100	2154100	1156300	359020	-3.22071	3	1
180	P26321	60S ribosomal protein L5	RPL5	sp|P26321|RL5_YEAST 60S ribosomal protein L5 OS=Saccharomyces cerevisiae (strain ATCC 204508 / S288c) OX=559292 GN=RPL5 PE=1 SV=4	3	1	33.714	2312000	655340	192670	54612	-3.52798	3	1
275	Q12363	Transcriptional modulator WTM1	WTM1	sp|Q12363|WTM1_YEAST Transcriptional modulator WTM1 OS=Saccharomyces cerevisiae (strain ATCC 204508 / S288c) OX=559292 GN=WTM1 PE=1 SV=1	3	1	48.382	3061900	815800	153100	40790	-3.75337	4	1
238	P46654;P32905	40S ribosomal protein S0-B;40S ribosomal protein S0-A	RPS0B;RPS0A	sp|P46654|RSSA2_YEAST 40S ribosomal protein S0-B OS=Saccharomyces cerevisiae (strain ATCC 204508 / S288c) OX=559292 GN=RPS0B PE=1 SV=2;sp|P32905|RSSA1_YEAST 40S ribosomal protein S0-A OS=Saccharomyces cerevisiae (strain ATCC 204508 / S288c) OX=559292 GN=RP	3	1	27.962	12200000	3198200	1016700	266510	-3.81487	4	1
135	P10591	Heat shock protein SSA1	SSA1	sp|P10591|HSP71_YEAST Heat shock protein SSA1 OS=Saccharomyces cerevisiae (strain ATCC 204508 / S288c) OX=559292 GN=SSA1 PE=1 SV=4	17	8	69.656	62166000	16027000	1776200	457900	-3.87901	28	11
237	P43616	Cys-Gly metallodipeptidase DUG1	DUG1	sp|P43616|DUG1_YEAST Cys-Gly metallodipeptidase DUG1 OS=Saccharomyces cerevisiae (strain ATCC 204508 / S288c) OX=559292 GN=DUG1 PE=1 SV=1	1	1	52.871	663570	170990	26543	6839.7	-3.88073	1	1
149	P15108;P02829	ATP-dependent molecular chaperone HSC82;ATP-dependent molecular chaperone HSP82	HSC82;HSP82	sp|P15108|HSC82_YEAST ATP-dependent molecular chaperone HSC82 OS=Saccharomyces cerevisiae (strain ATCC 204508 / S288c) OX=559292 GN=HSC82 PE=1 SV=4;sp|P02829|HSP82_YEAST ATP-dependent molecular chaperone HSP82 OS=Saccharomyces cerevisiae (strain ATCC 20450	13	7	80.899	37481000	9388200	1013000	253730	-3.99243	20	7
90	P04912;P04911	Histone H2A.2;Histone H2A.1	HTA2;HTA1	sp|P04912|H2A2_YEAST Histone H2A.2 OS=Saccharomyces cerevisiae (strain ATCC 204508 / S288c) OX=559292 GN=HTA2 PE=1 SV=2;sp|P04911|H2A1_YEAST Histone H2A.1 OS=Saccharomyces cerevisiae (strain ATCC 204508 / S288c) OX=559292 GN=HTA1 PE=1 SV=2	1	1	13.989	1515700	371590	303150	74319	-4.07904	2	1
59	P05755;O13516	40S ribosomal protein S9-B;40S ribosomal protein S9-A	RPS9B;RPS9A	sp|P05755|RS9B_YEAST 40S ribosomal protein S9-B OS=Saccharomyces cerevisiae (strain ATCC 204508 / S288c) OX=559292 GN=RPS9B PE=1 SV=4;sp|O13516|RS9A_YEAST 40S ribosomal protein S9-A OS=Saccharomyces cerevisiae (strain ATCC 204508 / S288c) OX=559292 GN=RPS9	1	1	22.298	1348000	326830	134800	32683	-4.12447	1	1
75	P00942	Triosephosphate isomerase	TPI1	sp|P00942|TPIS_YEAST Triosephosphate isomerase OS=Saccharomyces cerevisiae (strain ATCC 204508 / S288c) OX=559292 GN=TPI1 PE=1 SV=2	7	2	26.795	29456000	6569800	2454600	547480	-4.48345	11	3
91	P05030;P19657	Plasma membrane ATPase 1;Plasma membrane ATPase 2	PMA1;PMA2	sp|P05030|PMA1_YEAST Plasma membrane ATPase 1 OS=Saccharomyces cerevisiae (strain ATCC 204508 / S288c) OX=559292 GN=PMA1 PE=1 SV=2;sp|P19657|PMA2_YEAST Plasma membrane ATPase 2 OS=Saccharomyces cerevisiae (strain ATCC 204508 / S288c) OX=559292 GN=PMA2 PE=1	8	1	99.618	19407000	4299400	646900	143310	-4.51399	13	2
138	P49626;P10664	60S ribosomal protein L4-B;60S ribosomal protein L4-A	RPL4B;RPL4A	sp|P49626|RL4B_YEAST 60S ribosomal protein L4-B OS=Saccharomyces cerevisiae (strain ATCC 204508 / S288c) OX=559292 GN=RPL4B PE=1 SV=2;sp|P10664|RL4A_YEAST 60S ribosomal protein L4-A OS=Saccharomyces cerevisiae (strain ATCC 204508 / S288c) OX=559292 GN=RPL4	6	5	39.062	10334000	2237400	574120	124300	-4.61883	9	5
165	P19414	Aconitate hydratase, mitochondrial	ACO1	sp|P19414|ACON_YEAST Aconitate hydratase, mitochondrial OS=Saccharomyces cerevisiae (strain ATCC 204508 / S288c) OX=559292 GN=ACO1 PE=1 SV=2	5	5	85.367	12558000	2432700	313940	60817	-5.16204	5	5
88	P04807	Hexokinase-2	HXK2	sp|P04807|HXKB_YEAST Hexokinase-2 OS=Saccharomyces cerevisiae (strain ATCC 204508 / S288c) OX=559292 GN=HXK2 PE=1 SV=4	7	4	53.942	20451000	3934300	757460	145710	-5.19841	8	5
87	P04806	Hexokinase-1	HXK1	sp|P04806|HXKA_YEAST Hexokinase-1 OS=Saccharomyces cerevisiae (strain ATCC 204508 / S288c) OX=559292 GN=HXK1 PE=1 SV=2	3	1	53.738	3701100	687260	137080	25454	-5.3854	3	2
89	P04840	Mitochondrial outer membrane protein porin 1	POR1	sp|P04840|VDAC1_YEAST Mitochondrial outer membrane protein porin 1 OS=Saccharomyces cerevisiae (strain ATCC 204508 / S288c) OX=559292 GN=POR1 PE=1 SV=4	2	1	30.428	2971400	526990	185710	32937	-5.63834	2	1
147	P14832	Peptidyl-prolyl cis-trans isomerase	CPR1	sp|P14832|CYPH_YEAST Peptidyl-prolyl cis-trans isomerase OS=Saccharomyces cerevisiae (strain ATCC 204508 / S288c) OX=559292 GN=CPR1 PE=1 SV=3	3	1	17.39	5100200	864950	637530	108120	-5.8965	7	2
136	P10592	Heat shock protein SSA2	SSA2	sp|P10592|HSP72_YEAST Heat shock protein SSA2 OS=Saccharomyces cerevisiae (strain ATCC 204508 / S288c) OX=559292 GN=SSA2 PE=1 SV=3	3	1	69.469	5466100	926320	151840	25731	-5.90105	5	1
146	P14540	Fructose-bisphosphate aldolase	FBA1	sp|P14540|ALF_YEAST Fructose-bisphosphate aldolase OS=Saccharomyces cerevisiae (strain ATCC 204508 / S288c) OX=559292 GN=FBA1 PE=1 SV=3	10	4	39.62	114260000	17679000	7141500	1104900	-6.46348	23	6
142	P12709	Glucose-6-phosphate isomerase	PGI1	sp|P12709|G6PI_YEAST Glucose-6-phosphate isomerase OS=Saccharomyces cerevisiae (strain ATCC 204508 / S288c) OX=559292 GN=PGI1 PE=1 SV=3	6	2	61.298	16836000	2552900	673440	102120	-6.59459	10	2
100	P05750	40S ribosomal protein S3	RPS3	sp|P05750|RS3_YEAST 40S ribosomal protein S3 OS=Saccharomyces cerevisiae (strain ATCC 204508 / S288c) OX=559292 GN=RPS3 PE=1 SV=5	7	2	26.502	16804000	2512700	1050200	157050	-6.68704	8	2
126	P0CX46;P0CX45	60S ribosomal protein L2-B;60S ribosomal protein L2-A	RPL2B;RPL2A	sp|P0CX46|RL2B_YEAST 60S ribosomal protein L2-B OS=Saccharomyces cerevisiae (strain ATCC 204508 / S288c) OX=559292 GN=RPL2B PE=1 SV=1;sp|P0CX45|RL2A_YEAST 60S ribosomal protein L2-A OS=Saccharomyces cerevisiae (strain ATCC 204508 / S288c) OX=559292 GN=RPL2	2	1	27.408	4292100	601290	390190	54663	-7.1381	5	1
60	P00330	Alcohol dehydrogenase 1	ADH1	sp|P00330|ADH1_YEAST Alcohol dehydrogenase 1 OS=Saccharomyces cerevisiae (strain ATCC 204508 / S288c) OX=559292 GN=ADH1 PE=1 SV=5	10	2	36.849	39868000	5201900	2345200	306000	-7.66405	13	3
68	P00560	Phosphoglycerate kinase	PGK1	sp|P00560|PGK_YEAST Phosphoglycerate kinase OS=Saccharomyces cerevisiae (strain ATCC 204508 / S288c) OX=559292 GN=PGK1 PE=1 SV=2	13	7	44.738	153760000	18669000	5694700	691450	-8.23588	27	7
96	Q12213;P05737	60S ribosomal protein L7-B;60S ribosomal protein L7-A	RPL7B;RPL7A	sp|Q12213|RL7B_YEAST 60S ribosomal protein L7-B OS=Saccharomyces cerevisiae (strain ATCC 204508 / S288c) OX=559292 GN=RPL7B PE=1 SV=3;sp|P05737|RL7A_YEAST 60S ribosomal protein L7-A OS=Saccharomyces cerevisiae (strain ATCC 204508 / S288c) OX=559292 GN=RPL7	3	1	27.696	1870400	220500	155870	18375	-8.48272	3	1
66	P00445	Superoxide dismutase [Cu-Zn]	SOD1	sp|P00445|SODC_YEAST Superoxide dismutase [Cu-Zn] OS=Saccharomyces cerevisiae (strain ATCC 204508 / S288c) OX=559292 GN=SOD1 PE=1 SV=2	2	1	15.854	7562500	818450	630210	68204	-9.24007	3	1
160	P17709	Glucokinase-1	GLK1	sp|P17709|HXKG_YEAST Glucokinase-1 OS=Saccharomyces cerevisiae (strain ATCC 204508 / S288c) OX=559292 GN=GLK1 PE=1 SV=1	4	1	55.377	3252800	345020	135530	14376	-9.42752	4	1
93	P05318	60S acidic ribosomal protein P1-alpha	RPP1A	sp|P05318|RLA1_YEAST 60S acidic ribosomal protein P1-alpha OS=Saccharomyces cerevisiae (strain ATCC 204508 / S288c) OX=559292 GN=RPP1A PE=1 SV=4	3	1	10.908	28794000	2618000	7198400	654510	-10.9982	5	1
210	P38011	Guanine nucleotide-binding protein subunit beta-like protein	ASC1	sp|P38011|GBLP_YEAST Guanine nucleotide-binding protein subunit beta-like protein OS=Saccharomyces cerevisiae (strain ATCC 204508 / S288c) OX=559292 GN=ASC1 PE=1 SV=4	2	1	34.805	3793900	316240	237120	19765	-11.997	3	1
204	P34760	Peroxiredoxin TSA1	TSA1	sp|P34760|TSA1_YEAST Peroxiredoxin TSA1 OS=Saccharomyces cerevisiae (strain ATCC 204508 / S288c) OX=559292 GN=TSA1 PE=1 SV=3	6	3	21.589	17876000	1484000	1375100	114160	-12.0454	8	3
110	P07262	NADP-specific glutamate dehydrogenase 1	GDH1	sp|P07262|DHE4_YEAST NADP-specific glutamate dehydrogenase 1 OS=Saccharomyces cerevisiae (strain ATCC 204508 / S288c) OX=559292 GN=GDH1 PE=1 SV=2	5	1	49.569	4766100	382450	153750	12337	-12.4625	5	1
63	P00359	Glyceraldehyde-3-phosphate dehydrogenase 3	TDH3	sp|P00359|G3P3_YEAST Glyceraldehyde-3-phosphate dehydrogenase 3 OS=Saccharomyces cerevisiae (strain ATCC 204508 / S288c) OX=559292 GN=TDH3 PE=1 SV=3	14	5	35.746	223310000	17621000	11165000	881070	-12.6721	47	9
211	P38013	Peroxiredoxin type-2	AHP1	sp|P38013|AHP1_YEAST Peroxiredoxin AHP1 OS=Saccharomyces cerevisiae (strain ATCC 204508 / S288c) OX=559292 GN=AHP1 PE=1 SV=4	3	2	19.114	49864000	2776300	5540500	308480	-17.9606	4	2
76	P00950	Phosphoglycerate mutase 1	GPM1	sp|P00950|PMG1_YEAST Phosphoglycerate mutase 1 OS=Saccharomyces cerevisiae (strain ATCC 204508 / S288c) OX=559292 GN=GPM1 PE=1 SV=3	8	3	27.608	126300000	6106900	9021400	436210	-20.6813	23	5
92	P05317	60S acidic ribosomal protein P0	RPP0	sp|P05317|RLA0_YEAST 60S acidic ribosomal protein P0 OS=Saccharomyces cerevisiae (strain ATCC 204508 / S288c) OX=559292 GN=RPP0 PE=1 SV=2	4	1	33.717	6498000	307550	541500	25630	-21.1276	5	1
185	P28241	Isocitrate dehydrogenase [NAD] subunit 2, mitochondrial	IDH2	sp|P28241|IDH2_YEAST Isocitrate dehydrogenase [NAD] subunit 2, mitochondrial OS=Saccharomyces cerevisiae (strain ATCC 204508 / S288c) OX=559292 GN=IDH2 PE=1 SV=1	4	1	39.739	12436000	425610	1036300	35468	-29.2179	4	1
229	P39990	13 kDa ribonucleoprotein-associated protein	SNU13	sp|P39990|SNU13_YEAST 13 kDa ribonucleoprotein-associated protein OS=Saccharomyces cerevisiae (strain ATCC 204508 / S288c) OX=559292 GN=SNU13 PE=1 SV=1	1	0	13.569	1843200	0	263310	0	-100	1	0
247	P48589	40S ribosomal protein S12	RPS12	sp|P48589|RS12_YEAST 40S ribosomal protein S12 OS=Saccharomyces cerevisiae (strain ATCC 204508 / S288c) OX=559292 GN=RPS12 PE=1 SV=1	1	0	15.471	4476900	0	639560	0	-100	1	0
101	P05756	40S ribosomal protein S13	RPS13	sp|P05756|RS13_YEAST 40S ribosomal protein S13 OS=Saccharomyces cerevisiae (strain ATCC 204508 / S288c) OX=559292 GN=RPS13 PE=1 SV=3	2	0	17.029	2466300	0	274030	0	-100	3	0
129	P0CX52;P0CX51	40S ribosomal protein S16-B;40S ribosomal protein S16-A	RPS16B;RPS16A	sp|P0CX52|RS16B_YEAST 40S ribosomal protein S16-B OS=Saccharomyces cerevisiae (strain ATCC 204508 / S288c) OX=559292 GN=RPS16B PE=1 SV=1;sp|P0CX51|RS16A_YEAST 40S ribosomal protein S16-A OS=Saccharomyces cerevisiae (strain ATCC 204508 / S288c) OX=559292 GN	1	0	15.847	1055500	0	105550	0	-100	1	0
131	P0CX56;P0CX55	40S ribosomal protein S18-B;40S ribosomal protein S18-A	RPS18B;RPS18A	sp|P0CX56|RS18B_YEAST 40S ribosomal protein S18-B OS=Saccharomyces cerevisiae (strain ATCC 204508 / S288c) OX=559292 GN=RPS18B PE=1 SV=1;sp|P0CX55|RS18A_YEAST 40S ribosomal protein S18-A OS=Saccharomyces cerevisiae (strain ATCC 204508 / S288c) OX=559292 GN	1	0	17.037	1502400	0	150240	0	-100	1	0
173	P33442;P23248	40S ribosomal protein S1-A;40S ribosomal protein S1-B	RPS1A;RPS1B	sp|P33442|RS3A1_YEAST 40S ribosomal protein S1-A OS=Saccharomyces cerevisiae (strain ATCC 204508 / S288c) OX=559292 GN=RPS1A PE=1 SV=2;sp|P23248|RS3A2_YEAST 40S ribosomal protein S1-B OS=Saccharomyces cerevisiae (strain ATCC 204508 / S288c) OX=559292 GN=RP	1	0	28.743	1423500	0	83736	0	-100	1	0
178	P25443	40S ribosomal protein S2	RPS2	sp|P25443|RS2_YEAST 40S ribosomal protein S2 OS=Saccharomyces cerevisiae (strain ATCC 204508 / S288c) OX=559292 GN=RPS2 PE=1 SV=3	1	0	27.449	11692000	0	899370	0	-100	1	0
218	P38701	40S ribosomal protein S20	RPS20	sp|P38701|RS20_YEAST 40S ribosomal protein S20 OS=Saccharomyces cerevisiae (strain ATCC 204508 / S288c) OX=559292 GN=RPS20 PE=1 SV=3	1	0	13.907	2487200	0	310900	0	-100	1	0
115	Q3E7Y3;P0C0W1	40S ribosomal protein S22-B;40S ribosomal protein S22-A	RPS22B;RPS22A	sp|Q3E7Y3|RS22B_YEAST 40S ribosomal protein S22-B OS=Saccharomyces cerevisiae (strain ATCC 204508 / S288c) OX=559292 GN=RPS22B PE=1 SV=3;sp|P0C0W1|RS22A_YEAST 40S ribosomal protein S22-A OS=Saccharomyces cerevisiae (strain ATCC 204508 / S288c) OX=559292 GN	1	0	14.626	1534400	0	219200	0	-100	1	0
122	P0CX32;P0CX31	40S ribosomal protein S24-B;40S ribosomal protein S24-A	RPS24B;RPS24A	sp|P0CX32|RS24B_YEAST 40S ribosomal protein S24-B OS=Saccharomyces cerevisiae (strain ATCC 204508 / S288c) OX=559292 GN=RPS24B PE=1 SV=1;sp|P0CX31|RS24A_YEAST 40S ribosomal protein S24-A OS=Saccharomyces cerevisiae (strain ATCC 204508 / S288c) OX=559292 GN	4	0	15.329	2781600	0	463610	0	-100	4	0
227	P39939;P39938	40S ribosomal protein S26-B;40S ribosomal protein S26-A	RPS26B;RPS26A	sp|P39939|RS26B_YEAST 40S ribosomal protein S26-B OS=Saccharomyces cerevisiae (strain ATCC 204508 / S288c) OX=559292 GN=RPS26B PE=1 SV=1;sp|P39938|RS26A_YEAST 40S ribosomal protein S26-A OS=Saccharomyces cerevisiae (strain ATCC 204508 / S288c) OX=559292 GN	1	0	13.447	1239200	0	309790	0	-100	2	0
123	P0CX36;P0CX35	40S ribosomal protein S4-B;40S ribosomal protein S4-A	RPS4B;RPS4A	sp|P0CX36|RS4B_YEAST 40S ribosomal protein S4-B OS=Saccharomyces cerevisiae (strain ATCC 204508 / S288c) OX=559292 GN=RPS4B PE=1 SV=1;sp|P0CX35|RS4A_YEAST 40S ribosomal protein S4-A OS=Saccharomyces cerevisiae (strain ATCC 204508 / S288c) OX=559292 GN=RPS4	2	0	29.41	2105500	0	131590	0	-100	2	0
182	P26783	40S ribosomal protein S5	RPS5	sp|P26783|RS5_YEAST 40S ribosomal protein S5 OS=Saccharomyces cerevisiae (strain ATCC 204508 / S288c) OX=559292 GN=RPS5 PE=1 SV=3	2	0	25.038	2948500	0	268050	0	-100	2	0
124	P0CX38;P0CX37	40S ribosomal protein S6-B;40S ribosomal protein S6-A	RPS6B;RPS6A	sp|P0CX38|RS6B_YEAST 40S ribosomal protein S6-B OS=Saccharomyces cerevisiae (strain ATCC 204508 / S288c) OX=559292 GN=RPS6B PE=1 SV=1;sp|P0CX37|RS6A_YEAST 40S ribosomal protein S6-A OS=Saccharomyces cerevisiae (strain ATCC 204508 / S288c) OX=559292 GN=RPS6	1	0	26.996	2489700	0	311210	0	-100	1	0
183	P26786	40S ribosomal protein S7-A	RPS7A	sp|P26786|RS7A_YEAST 40S ribosomal protein S7-A OS=Saccharomyces cerevisiae (strain ATCC 204508 / S288c) OX=559292 GN=RPS7A PE=1 SV=4	2	0	21.622	1561600	0	141960	0	-100	2	0
95	P05694	5-methyltetrahydropteroyltriglutamate--homocysteine methyltransferase	MET6	sp|P05694|METE_YEAST 5-methyltetrahydropteroyltriglutamate--homocysteine methyltransferase OS=Saccharomyces cerevisiae (strain ATCC 204508 / S288c) OX=559292 GN=MET6 PE=1 SV=4	3	0	85.859	1335900	0	31066	0	-100	3	0
94	P05319	60S acidic ribosomal protein P2-alpha	RPP2A	sp|P05319|RLA2_YEAST 60S acidic ribosomal protein P2-alpha OS=Saccharomyces cerevisiae (strain ATCC 204508 / S288c) OX=559292 GN=RPP2A PE=1 SV=1	4	0	10.746	3770900	0	628480	0	-100	5	0
78	P02400	60S acidic ribosomal protein P2-beta	RPP2B	sp|P02400|RLA4_YEAST 60S acidic ribosomal protein P2-beta OS=Saccharomyces cerevisiae (strain ATCC 204508 / S288c) OX=559292 GN=RPP2B PE=1 SV=2	4	0	11.05	8297900	0	1383000	0	-100	4	0
130	P0CX54;P0CX53	60S ribosomal protein L12-B;60S ribosomal protein L12-A	RPL12B;RPL12A	sp|P0CX54|RL12B_YEAST 60S ribosomal protein L12-B OS=Saccharomyces cerevisiae (strain ATCC 204508 / S288c) OX=559292 GN=RPL12B PE=1 SV=1;sp|P0CX53|RL12A_YEAST 60S ribosomal protein L12-A OS=Saccharomyces cerevisiae (strain ATCC 204508 / S288c) OX=559292 GN	2	0	17.822	2022600	0	224730	0	-100	2	0
98	P46990;P05740	60S ribosomal protein L17-B;60S ribosomal protein L17-A	RPL17B;RPL17A	sp|P46990|RL17B_YEAST 60S ribosomal protein L17-B OS=Saccharomyces cerevisiae (strain ATCC 204508 / S288c) OX=559292 GN=RPL17B PE=1 SV=2;sp|P05740|RL17A_YEAST 60S ribosomal protein L17-A OS=Saccharomyces cerevisiae (strain ATCC 204508 / S288c) OX=559292 GN	2	0	20.551	2506600	0	358080	0	-100	2	0
128	P0CX50;P0CX49	60S ribosomal protein L18-B;60S ribosomal protein L18-A	RPL18B;RPL18A	sp|P0CX50|RL18B_YEAST 60S ribosomal protein L18-B OS=Saccharomyces cerevisiae (strain ATCC 204508 / S288c) OX=559292 GN=RPL18B PE=1 SV=1;sp|P0CX49|RL18A_YEAST 60S ribosomal protein L18-A OS=Saccharomyces cerevisiae (strain ATCC 204508 / S288c) OX=559292 GN	2	0	20.563	2228900	0	202630	0	-100	2	0
132	P0CX83;P0CX82	60S ribosomal protein L19-B;60S ribosomal protein L19-A	RPL19B;RPL19A	sp|P0CX83|RL19B_YEAST 60S ribosomal protein L19-B OS=Saccharomyces cerevisiae (strain ATCC 204508 / S288c) OX=559292 GN=RPL19B PE=1 SV=1;sp|P0CX82|RL19A_YEAST 60S ribosomal protein L19-A OS=Saccharomyces cerevisiae (strain ATCC 204508 / S288c) OX=559292 GN	2	0	21.704	2706400	0	386630	0	-100	3	0
84	P24000;P04449	60S ribosomal protein L24-B;60S ribosomal protein L24-A	RPL24B;RPL24A	sp|P24000|RL24B_YEAST 60S ribosomal protein L24-B OS=Saccharomyces cerevisiae (strain ATCC 204508 / S288c) OX=559292 GN=RPL24B PE=1 SV=1;sp|P04449|RL24A_YEAST 60S ribosomal protein L24-A OS=Saccharomyces cerevisiae (strain ATCC 204508 / S288c) OX=559292 GN	2	0	17.547	1574200	0	314830	0	-100	2	0
85	P04456	60S ribosomal protein L25	RPL25	sp|P04456|RL25_YEAST 60S ribosomal protein L25 OS=Saccharomyces cerevisiae (strain ATCC 204508 / S288c) OX=559292 GN=RPL25 PE=1 SV=4	2	0	15.757	2539500	0	507900	0	-100	2	0
117	P0C2H7;P0C2H6	60S ribosomal protein L27-B;60S ribosomal protein L27-A	RPL27B;RPL27A	sp|P0C2H7|RL27B_YEAST 60S ribosomal protein L27-B OS=Saccharomyces cerevisiae (strain ATCC 204508 / S288c) OX=559292 GN=RPL27B PE=1 SV=1;sp|P0C2H6|RL27A_YEAST 60S ribosomal protein L27-A OS=Saccharomyces cerevisiae (strain ATCC 204508 / S288c) OX=559292 GN	3	0	15.505	4583000	0	763830	0	-100	3	0
144	P14120	60S ribosomal protein L30	RPL30	sp|P14120|RL30_YEAST 60S ribosomal protein L30 OS=Saccharomyces cerevisiae (strain ATCC 204508 / S288c) OX=559292 GN=RPL30 PE=1 SV=3	2	0	11.415	5349700	0	1069900	0	-100	3	0
133	P0CX85;P0CX84	60S ribosomal protein L35-B;60S ribosomal protein L35-A	RPL35B;RPL35A	sp|P0CX85|RL35B_YEAST 60S ribosomal protein L35-B OS=Saccharomyces cerevisiae (strain ATCC 204508 / S288c) OX=559292 GN=RPL35B PE=1 SV=1;sp|P0CX84|RL35A_YEAST 60S ribosomal protein L35-A OS=Saccharomyces cerevisiae (strain ATCC 204508 / S288c) OX=559292 GN	1	0	13.909	1798000	0	449510	0	-100	1	0
120	P0CX26;P0CX25	60S ribosomal protein L43-B;60S ribosomal protein L43-A	RPL43B;RPL43A	sp|P0CX26|RL43B_YEAST 60S ribosomal protein L43-B OS=Saccharomyces cerevisiae (strain ATCC 204508 / S288c) OX=559292 GN=RPL43B PE=1 SV=1;sp|P0CX25|RL43A_YEAST 60S ribosomal protein L43-A OS=Saccharomyces cerevisiae (strain ATCC 204508 / S288c) OX=559292 GN	1	0	10.091	1457300	0	364330	0	-100	2	0
260	Q02326	60S ribosomal protein L6-A	RPL6A	sp|Q02326|RL6A_YEAST 60S ribosomal protein L6-A OS=Saccharomyces cerevisiae (strain ATCC 204508 / S288c) OX=559292 GN=RPL6A PE=1 SV=2	1	0	19.961	498450	0	49845	0	-100	1	0
97	P51401;P05738	60S ribosomal protein L9-B;60S ribosomal protein L9-A	RPL9B;RPL9A	sp|P51401|RL9B_YEAST 60S ribosomal protein L9-B OS=Saccharomyces cerevisiae (strain ATCC 204508 / S288c) OX=559292 GN=RPL9B PE=1 SV=1;sp|P05738|RL9A_YEAST 60S ribosomal protein L9-A OS=Saccharomyces cerevisiae (strain ATCC 204508 / S288c) OX=559292 GN=RPL9	2	0	21.657	1754000	0	175400	0	-100	2	0
220	P38720	6-phosphogluconate dehydrogenase, decarboxylating 1	GND1	sp|P38720|6PGD1_YEAST 6-phosphogluconate dehydrogenase, decarboxylating 1 OS=Saccharomyces cerevisiae (strain ATCC 204508 / S288c) OX=559292 GN=GND1 PE=1 SV=1	3	0	53.543	7879600	0	281410	0	-100	3	0
153	P16474	78 kDa glucose-regulated protein homolog	KAR2	sp|P16474|BIP_YEAST Endoplasmic reticulum chaperone BiP OS=Saccharomyces cerevisiae (strain ATCC 204508 / S288c) OX=559292 GN=KAR2 PE=1 SV=1	2	0	74.467	3193100	0	96762	0	-100	2	0
244	P47143	Adenosine kinase	ADO1	sp|P47143|ADK_YEAST Adenosine kinase OS=Saccharomyces cerevisiae (strain ATCC 204508 / S288c) OX=559292 GN=ADO1 PE=1 SV=1	3	0	36.372	3779100	0	236190	0	-100	4	0
159	P17555	Adenylyl cyclase-associated protein	SRV2	sp|P17555|CAP_YEAST Adenylyl cyclase-associated protein OS=Saccharomyces cerevisiae (strain ATCC 204508 / S288c) OX=559292 GN=SRV2 PE=1 SV=1	1	0	57.521	1383800	0	57658	0	-100	1	0
139	P11076	ADP-ribosylation factor 1	ARF1	sp|P11076|ARF1_YEAST ADP-ribosylation factor 1 OS=Saccharomyces cerevisiae (strain ATCC 204508 / S288c) OX=559292 GN=ARF1 PE=1 SV=3	1	0	20.529	562990	0	51181	0	-100	1	0
257	Q00764	Alpha,alpha-trehalose-phosphate synthase [UDP-forming] 56 kDa subunit	TPS1	sp|Q00764|TPS1_YEAST Alpha,alpha-trehalose-phosphate synthase [UDP-forming] 56 kDa subunit OS=Saccharomyces cerevisiae (strain ATCC 204508 / S288c) OX=559292 GN=TPS1 PE=1 SV=2	2	0	56.147	1087500	0	54374	0	-100	3	0
176	P23542	Aspartate aminotransferase, cytoplasmic	AAT2	sp|P23542|AATC_YEAST Aspartate aminotransferase, cytoplasmic OS=Saccharomyces cerevisiae (strain ATCC 204508 / S288c) OX=559292 GN=AAT2 PE=1 SV=3	1	0	46.057	1142700	0	51941	0	-100	1	0
155	P16861	ATP-dependent 6-phosphofructokinase subunit alpha	PFK1	sp|P16861|PFKA1_YEAST ATP-dependent 6-phosphofructokinase subunit alpha OS=Saccharomyces cerevisiae (strain ATCC 204508 / S288c) OX=559292 GN=PFK1 PE=1 SV=1	1	0	107.97	854010	0	15815	0	-100	1	0
156	P16862	ATP-dependent 6-phosphofructokinase subunit beta	PFK2	sp|P16862|PFKA2_YEAST ATP-dependent 6-phosphofructokinase subunit beta OS=Saccharomyces cerevisiae (strain ATCC 204508 / S288c) OX=559292 GN=PFK2 PE=1 SV=4	2	0	104.62	18084000	0	401870	0	-100	3	0
134	P10081	ATP-dependent RNA helicase eIF4A	TIF1	sp|P10081|IF4A_YEAST ATP-dependent RNA helicase eIF4A OS=Saccharomyces cerevisiae (strain ATCC 204508 / S288c) OX=559292 GN=TIF1 PE=1 SV=3	3	0	44.697	3933300	0	187300	0	-100	4	0
209	P38009;P54113	Bifunctional purine biosynthesis protein ADE17;Phosphoribosylaminoimidazolecarboxamide formyltransferase;IMP cyclohydrolase;Bifunctional purine biosynthesis protein ADE16;Phosphoribosylaminoimidazolecarboxamide formyltransferase;IMP cyclohydrolase	ADE17;ADE16	sp|P38009|PUR92_YEAST Bifunctional purine biosynthesis protein ADE17 OS=Saccharomyces cerevisiae (strain ATCC 204508 / S288c) OX=559292 GN=ADE17 PE=1 SV=2;sp|P54113|PUR91_YEAST Bifunctional purine biosynthesis protein ADE16 OS=Saccharomyces cerevisiae (str	2	0	65.262	635200	0	19248	0	-100	2	0
107	P07245	C-1-tetrahydrofolate synthase, cytoplasmic;Methylenetetrahydrofolate dehydrogenase;Methenyltetrahydrofolate cyclohydrolase;Formyltetrahydrofolate synthetase	ADE3	sp|P07245|C1TC_YEAST C-1-tetrahydrofolate synthase, cytoplasmic OS=Saccharomyces cerevisiae (strain ATCC 204508 / S288c) OX=559292 GN=ADE3 PE=1 SV=1	3	0	102.2	1470600	0	28281	0	-100	3	0
179	P25694	Cell division control protein 48	CDC48	sp|P25694|CDC48_YEAST Cell division control protein 48 OS=Saccharomyces cerevisiae (strain ATCC 204508 / S288c) OX=559292 GN=CDC48 PE=1 SV=3	5	0	91.995	6996400	0	155480	0	-100	6	0
192	P32074	Coatomer subunit gamma	SEC21	sp|P32074|COPG_YEAST Coatomer subunit gamma OS=Saccharomyces cerevisiae (strain ATCC 204508 / S288c) OX=559292 GN=SEC21 PE=1 SV=2	1	0	104.83	956080	0	19512	0	-100	2	0
265	Q03048	Cofilin	COF1	sp|Q03048|COFI_YEAST Cofilin OS=Saccharomyces cerevisiae (strain ATCC 204508 / S288c) OX=559292 GN=COF1 PE=1 SV=1	3	0	15.901	3772900	0	538980	0	-100	4	0
197	P32582	Cystathionine beta-synthase	CYS4	sp|P32582|CBS_YEAST Cystathionine beta-synthase OS=Saccharomyces cerevisiae (strain ATCC 204508 / S288c) OX=559292 GN=CYS4 PE=1 SV=1	3	0	56.021	1936500	0	69160	0	-100	4	0
190	P31373	Cystathionine gamma-lyase	CYS3	sp|P31373|CYS3_YEAST Cystathionine gamma-lyase OS=Saccharomyces cerevisiae (strain ATCC 204508 / S288c) OX=559292 GN=CYS3 PE=1 SV=2	3	0	42.542	9208300	0	575520	0	-100	3	0
214	P38115	D-arabinose dehydrogenase [NAD(P)+] heavy chain	ARA1	sp|P38115|ARA1_YEAST D-arabinose dehydrogenase [NAD(P)+] heavy chain OS=Saccharomyces cerevisiae (strain ATCC 204508 / S288c) OX=559292 GN=ARA1 PE=1 SV=1	2	0	38.883	5050000	0	240480	0	-100	2	0
167	P20051	Dihydroorotase	URA4	sp|P20051|PYRC_YEAST Dihydroorotase OS=Saccharomyces cerevisiae (strain ATCC 204508 / S288c) OX=559292 GN=URA4 PE=1 SV=2	1	0	40.313	256930	0	14274	0	-100	1	0
143	P12753	DNA repair protein RAD50	RAD50	sp|P12753|RAD50_YEAST DNA repair protein RAD50 OS=Saccharomyces cerevisiae (strain ATCC 204508 / S288c) OX=559292 GN=RAD50 PE=1 SV=1	1	0	152.57	43964000	0	529680	0	-100	1	0
189	P29547	Elongation factor 1-gamma 1	CAM1	sp|P29547|EF1G1_YEAST Elongation factor 1-gamma 1 OS=Saccharomyces cerevisiae (strain ATCC 204508 / S288c) OX=559292 GN=CAM1 PE=1 SV=2	1	0	47.087	727640	0	29105	0	-100	1	0
206	P36008	Elongation factor 1-gamma 2	TEF4	sp|P36008|EF1G2_YEAST Elongation factor 1-gamma 2 OS=Saccharomyces cerevisiae (strain ATCC 204508 / S288c) OX=559292 GN=TEF4 PE=1 SV=1	1	0	46.52	934530	0	40632	0	-100	2	0
154	P16521	Elongation factor 3A	YEF3	sp|P16521|EF3A_YEAST Elongation factor 3A OS=Saccharomyces cerevisiae (strain ATCC 204508 / S288c) OX=559292 GN=YEF3 PE=1 SV=4	6	0	115.94	13097000	0	267300	0	-100	9	0
254	P54837	Endoplasmic reticulum vesicle protein 25	ERV25	sp|P54837|TMEDA_YEAST Endoplasmic reticulum vesicle protein 25 OS=Saccharomyces cerevisiae (strain ATCC 204508 / S288c) OX=559292 GN=ERV25 PE=1 SV=1	1	0	24.106	1164700	0	129410	0	-100	1	0
175	P23301	Eukaryotic translation initiation factor 5A-1	HYP2	sp|P23301|IF5A1_YEAST Eukaryotic translation initiation factor 5A-1 OS=Saccharomyces cerevisiae (strain ATCC 204508 / S288c) OX=559292 GN=HYP2 PE=1 SV=3	2	0	17.114	4026700	0	503340	0	-100	2	0
113	P08524	Farnesyl pyrophosphate synthase	ERG20	sp|P08524|FPPS_YEAST Farnesyl pyrophosphate synthase OS=Saccharomyces cerevisiae (strain ATCC 204508 / S288c) OX=559292 GN=ERG20 PE=1 SV=2	1	0	40.483	3512900	0	184890	0	-100	1	0
164	P19097	Fatty acid synthase subunit alpha;Acyl carrier;3-oxoacyl-[acyl-carrier-protein] reductase;3-oxoacyl-[acyl-carrier-protein] synthase	FAS2	sp|P19097|FAS2_YEAST Fatty acid synthase subunit alpha OS=Saccharomyces cerevisiae (strain ATCC 204508 / S288c) OX=559292 GN=FAS2 PE=1 SV=2	2	0	206.94	3293700	0	31670	0	-100	2	0
105	P07149	Fatty acid synthase subunit beta;3-hydroxyacyl-[acyl-carrier-protein] dehydratase;Enoyl-[acyl-carrier-protein] reductase [NADH];[Acyl-carrier-protein] acetyltransferase;[Acyl-carrier-protein] malonyltransferase;S-acyl fatty acid synthase thioesterase	FAS1	sp|P07149|FAS1_YEAST Fatty acid synthase subunit beta OS=Saccharomyces cerevisiae (strain ATCC 204508 / S288c) OX=559292 GN=FAS1 PE=1 SV=2	2	0	228.69	2046400	0	19868	0	-100	2	0
239	P46655	Glutamate--tRNA ligase, cytoplasmic	GUS1	sp|P46655|SYEC_YEAST Glutamate--tRNA ligase, cytoplasmic OS=Saccharomyces cerevisiae (strain ATCC 204508 / S288c) OX=559292 GN=GUS1 PE=1 SV=3	1	0	80.842	2777700	0	61726	0	-100	1	0
64	P00360	Glyceraldehyde-3-phosphate dehydrogenase 1	TDH1	sp|P00360|G3P1_YEAST Glyceraldehyde-3-phosphate dehydrogenase 1 OS=Saccharomyces cerevisiae (strain ATCC 204508 / S288c) OX=559292 GN=TDH1 PE=1 SV=3	4	0	35.75	7932400	0	360560	0	-100	5	0
233	P41277;P40106	Glycerol-1-phosphate phosphohydrolase 1;Glycerol-1-phosphate phosphohydrolase 2	GPP1;GPP2	sp|P41277|GPP1_YEAST Glycerol-1-phosphate phosphohydrolase 1 OS=Saccharomyces cerevisiae (strain ATCC 204508 / S288c) OX=559292 GN=GPP1 PE=1 SV=3;sp|P40106|GPP2_YEAST Glycerol-1-phosphate phosphohydrolase 2 OS=Saccharomyces cerevisiae (strain ATCC 204508 /	2	0	27.947	5837400	0	389160	0	-100	3	0
213	P38088-2;P38088	Glycine--tRNA ligase 1, mitochondrial	GRS1	sp|P38088-2|SYG_YEAST Isoform Cytoplasmic of Glycine--tRNA ligase 1, mitochondrial OS=Saccharomyces cerevisiae (strain ATCC 204508 / S288c) OX=559292 GN=GRS1;sp|P38088|SYG_YEAST Glycine--tRNA ligase 1, mitochondrial OS=Saccharomyces cerevisiae (strain ATCC	1	0	75.338	525590	0	13140	0	-100	1	0
199	P32835	GTP-binding nuclear protein GSP1/CNR1	GSP1	sp|P32835|GSP1_YEAST GTP-binding nuclear protein GSP1/CNR1 OS=Saccharomyces cerevisiae (strain ATCC 204508 / S288c) OX=559292 GN=GSP1 PE=1 SV=1	1	0	24.81	5976400	0	543310	0	-100	1	0
169	P22202	Heat shock protein SSA4	SSA4	sp|P22202|HSP74_YEAST Heat shock protein SSA4 OS=Saccharomyces cerevisiae (strain ATCC 204508 / S288c) OX=559292 GN=SSA4 PE=1 SV=3	1	0	69.65	1416300	0	41655	0	-100	1	0
69	P00815	Histidine biosynthesis trifunctional protein;Phosphoribosyl-AMP cyclohydrolase;Phosphoribosyl-ATP pyrophosphohydrolase;Histidinol dehydrogenase	HIS4	sp|P00815|HIS2_YEAST Histidine biosynthesis trifunctional protein OS=Saccharomyces cerevisiae (strain ATCC 204508 / S288c) OX=559292 GN=HIS4 PE=1 SV=3	1	0	87.72	6268900	0	179110	0	-100	2	0
77	P02309	Histone H4	HHF1	sp|P02309|H4_YEAST Histone H4 OS=Saccharomyces cerevisiae (strain ATCC 204508 / S288c) OX=559292 GN=HHF1 PE=1 SV=2	2	0	11.368	2315000	0	385840	0	-100	2	0
70	P00817	Inorganic pyrophosphatase	IPP1	sp|P00817|IPYR_YEAST Inorganic pyrophosphatase OS=Saccharomyces cerevisiae (strain ATCC 204508 / S288c) OX=559292 GN=IPP1 PE=1 SV=4	3	0	32.299	3558300	0	209310	0	-100	4	0
103	P06168	Ketol-acid reductoisomerase, mitochondrial	ILV5	sp|P06168|ILV5_YEAST Ketol-acid reductoisomerase, mitochondrial OS=Saccharomyces cerevisiae (strain ATCC 204508 / S288c) OX=559292 GN=ILV5 PE=1 SV=1	4	1	44.368	2272000	0	119580	0	-100	4	1
181	P26637	Leucine--tRNA ligase, cytoplasmic	CDC60	sp|P26637|SYLC_YEAST Leucine--tRNA ligase, cytoplasmic OS=Saccharomyces cerevisiae (strain ATCC 204508 / S288c) OX=559292 GN=CDC60 PE=1 SV=1	1	0	124.14	998910	0	16931	0	-100	1	0
235	P41940	Mannose-1-phosphate guanyltransferase	PSA1	sp|P41940|MPG1_YEAST Mannose-1-phosphate guanyltransferase OS=Saccharomyces cerevisiae (strain ATCC 204508 / S288c) OX=559292 GN=PSA1 PE=1 SV=2	3	0	39.565	4869700	0	221350	0	-100	3	0
259	Q01560	Nucleolar protein 3	NPL3	sp|Q01560|NOP3_YEAST Nucleolar protein 3 OS=Saccharomyces cerevisiae (strain ATCC 204508 / S288c) OX=559292 GN=NPL3 PE=1 SV=1	3	0	45.407	5226800	0	227250	0	-100	3	0
243	P47056	Outer spore wall protein 6	IRC18	sp|P47056|IRC18_YEAST Outer spore wall protein 6 OS=Saccharomyces cerevisiae (strain ATCC 204508 / S288c) OX=559292 GN=IRC18 PE=2 SV=1	1	0	24.746	206720	0	22969	0	-100	1	0
207	P37012	Phosphoglucomutase 2	PGM2	sp|P37012|PGM2_YEAST Phosphoglucomutase 2 OS=Saccharomyces cerevisiae (strain ATCC 204508 / S288c) OX=559292 GN=PGM2 PE=1 SV=1	1	0	63.088	2049200	0	70661	0	-100	1	0
80	P04147	Polyadenylate-binding protein, cytoplasmic and nuclear	PAB1	sp|P04147|PABP_YEAST Polyadenylate-binding protein, cytoplasmic and nuclear OS=Saccharomyces cerevisiae (strain ATCC 204508 / S288c) OX=559292 GN=PAB1 PE=1 SV=4	3	0	64.343	1161400	0	36295	0	-100	3	0
119	P0CT04	Protease B inhibitor 2	PBI2	sp|P0CT04|IPB2_YEAST Protease B inhibitor 2 OS=Saccharomyces cerevisiae (strain ATCC 204508 / S288c) OX=559292 GN=PBI2 PE=1 SV=1	1	0	8.5897	954360	0	190870	0	-100	1	0
203	P34730	Protein BMH2	BMH2	sp|P34730|BMH2_YEAST Protein BMH2 OS=Saccharomyces cerevisiae (strain ATCC 204508 / S288c) OX=559292 GN=BMH2 PE=1 SV=3	3	0	31.061	1891200	0	126080	0	-100	3	0
161	P17967	Protein disulfide-isomerase	PDI1	sp|P17967|PDI_YEAST Protein disulfide-isomerase OS=Saccharomyces cerevisiae (strain ATCC 204508 / S288c) OX=559292 GN=PDI1 PE=1 SV=2	2	0	58.226	2728300	0	97439	0	-100	2	0
109	P07259	Protein URA2;Glutamine-dependent carbamoyl-phosphate synthase;Aspartate carbamoyltransferase	URA2	sp|P07259|PYR1_YEAST Protein URA2 OS=Saccharomyces cerevisiae (strain ATCC 204508 / S288c) OX=559292 GN=URA2 PE=1 SV=5	4	0	245.04	2220300	0	18051	0	-100	7	0
274	Q12335	Protoplast secreted protein 2	PST2	sp|Q12335|PST2_YEAST Protoplast secreted protein 2 OS=Saccharomyces cerevisiae (strain ATCC 204508 / S288c) OX=559292 GN=PST2 PE=1 SV=1	1	0	20.965	2005400	0	222830	0	-100	1	0
273	Q12280	Ras GTPase-activating-like protein IQG1	IQG1	sp|Q12280|IQG1_YEAST Ras GTPase-activating-like protein IQG1 OS=Saccharomyces cerevisiae (strain ATCC 204508 / S288c) OX=559292 GN=IQG1 PE=1 SV=1	1	0	172.83	849730	0	10622	0	-100	1	0
114	P09938	Ribonucleoside-diphosphate reductase small chain 1	RNR2	sp|P09938|RIR2_YEAST Ribonucleoside-diphosphate reductase small chain 1 OS=Saccharomyces cerevisiae (strain ATCC 204508 / S288c) OX=559292 GN=RNR2 PE=1 SV=2	3	0	46.147	2425200	0	127640	0	-100	3	0
277	Q12751	RNA polymerase II assembly factor RTP1	RTP1	sp|Q12751|RTP1_YEAST RNA polymerase II assembly factor RTP1 OS=Saccharomyces cerevisiae (strain ATCC 204508 / S288c) OX=559292 GN=RTP1 PE=1 SV=1	1	0	113.25	5631200	0	117320	0	-100	1	0
111	P07267	Saccharopepsin	PEP4	sp|P07267|CARP_YEAST Saccharopepsin OS=Saccharomyces cerevisiae (strain ATCC 204508 / S288c) OX=559292 GN=PEP4 PE=1 SV=1	3	0	44.498	1477700	0	98510	0	-100	4	0
215	P38353	Sec sixty-one protein homolog	SSH1	sp|P38353|SSH1_YEAST Sec sixty-one protein homolog OS=Saccharomyces cerevisiae (strain ATCC 204508 / S288c) OX=559292 GN=SSH1 PE=1 SV=1	1	0	53.311	4711400	0	277140	0	-100	1	0
208	P37291	Serine hydroxymethyltransferase, cytosolic	SHM2	sp|P37291|GLYC_YEAST Serine hydroxymethyltransferase, cytosolic OS=Saccharomyces cerevisiae (strain ATCC 204508 / S288c) OX=559292 GN=SHM2 PE=1 SV=2	3	0	52.218	2360100	0	87412	0	-100	3	0
271	Q12074	Spermidine synthase	SPE3	sp|Q12074|SPEE_YEAST Spermidine synthase OS=Saccharomyces cerevisiae (strain ATCC 204508 / S288c) OX=559292 GN=SPE3 PE=3 SV=1	1	0	33.324	497880	0	38298	0	-100	1	0
272	Q12230	Sphingolipid long chain base-responsive protein LSP1	LSP1	sp|Q12230|LSP1_YEAST Sphingolipid long chain base-responsive protein LSP1 OS=Saccharomyces cerevisiae (strain ATCC 204508 / S288c) OX=559292 GN=LSP1 PE=1 SV=1	2	0	38.071	824810	0	54987	0	-100	2	0
252	P53252	Sphingolipid long chain base-responsive protein PIL1	PIL1	sp|P53252|PIL1_YEAST Sphingolipid long chain base-responsive protein PIL1 OS=Saccharomyces cerevisiae (strain ATCC 204508 / S288c) OX=559292 GN=PIL1 PE=1 SV=1	1	0	38.349	1119700	0	74648	0	-100	1	0
223	P39015	Suppressor protein STM1	STM1	sp|P39015|STM1_YEAST Suppressor protein STM1 OS=Saccharomyces cerevisiae (strain ATCC 204508 / S288c) OX=559292 GN=STM1 PE=1 SV=3	1	0	29.995	3032100	0	252680	0	-100	2	0
187	P29509	Thioredoxin reductase 1	TRR1	sp|P29509|TRXB1_YEAST Thioredoxin reductase 1 OS=Saccharomyces cerevisiae (strain ATCC 204508 / S288c) OX=559292 GN=TRR1 PE=1 SV=3	3	0	34.238	2275600	0	189640	0	-100	4	0
170	P22217	Thioredoxin-1	TRX1	sp|P22217|TRX1_YEAST Thioredoxin-1 OS=Saccharomyces cerevisiae (strain ATCC 204508 / S288c) OX=559292 GN=TRX1 PE=1 SV=3	1	0	11.235	522510	0	65314	0	-100	1	0
151	P16120	Threonine synthase	THR4	sp|P16120|THRC_YEAST Threonine synthase OS=Saccharomyces cerevisiae (strain ATCC 204508 / S288c) OX=559292 GN=THR4 PE=1 SV=1	1	0	57.474	1525700	0	56507	0	-100	1	0
148	P15019	Transaldolase	TAL1	sp|P15019|TAL1_YEAST Transaldolase OS=Saccharomyces cerevisiae (strain ATCC 204508 / S288c) OX=559292 GN=TAL1 PE=1 SV=4	2	0	37.036	1161500	0	61130	0	-100	2	0
205	P35691	Translationally-controlled tumor protein homolog	TMA19	sp|P35691|TCTP_YEAST Translationally-controlled tumor protein homolog OS=Saccharomyces cerevisiae (strain ATCC 204508 / S288c) OX=559292 GN=TMA19 PE=1 SV=1	1	0	18.741	963090	0	120390	0	-100	2	0
74	P00931	Tryptophan synthase	TRP5	sp|P00931|TRP_YEAST Tryptophan synthase OS=Saccharomyces cerevisiae (strain ATCC 204508 / S288c) OX=559292 GN=TRP5 PE=1 SV=1	1	0	76.625	416720	0	10685	0	-100	1	0
268	Q05016	Uncharacterized oxidoreductase YMR226C		sp|Q05016|YM71_YEAST NADP-dependent 3-hydroxy acid dehydrogenase OS=Saccharomyces cerevisiae (strain ATCC 204508 / S288c) OX=559292 GN=YMR226C PE=1 SV=1	1	0	29.158	1751900	0	134760	0	-100	1	0
270	Q08977	UPF0662 protein YPL260W	YPL260W	sp|Q08977|CUB1_YEAST Cu(2+) suppressing and bleomycin sensitive protein 1 OS=Saccharomyces cerevisiae (strain ATCC 204508 / S288c) OX=559292 GN=CUB1 PE=1 SV=1	2	0	62.779	9609200	0	355900	0	-100	2	0

## Sheet: K269BPA
id	Majority protein IDs	Protein names	Gene names	Fasta headers	Razor + unique peptides wt	Razor + unique peptides K269BPA	Mol. weight [kDa]	Intensity wt	Intensity K269BPA	iBAQ wt	iBAQ K269BPA	Fold Change K269BPA/wt	MS/MS count wt	MS/MS count K269BPA
548	Q12080	Ribosome biogenesis protein NOP53	NOP53	sp|Q12080|NOP53_YEAST Ribosome biogenesis protein NOP53 OS=Saccharomyces cerevisiae (strain ATCC 204508 / S288c) OX=559292 GN=NOP53 PE=1 SV=1	0	9	52.555	0	56443000	0	3320200	100	0	9
330	P32527	Zuotin	ZUO1	sp|P32527|ZUO1_YEAST Zuotin OS=Saccharomyces cerevisiae (strain ATCC 204508 / S288c) OX=559292 GN=ZUO1 PE=1 SV=1	0	7	49.019	0	31878000	0	1593900	100	0	7
277	P24783	ATP-dependent RNA helicase DBP2	DBP2	sp|P24783|DBP2_YEAST ATP-dependent RNA helicase DBP2 OS=Saccharomyces cerevisiae (strain ATCC 204508 / S288c) OX=559292 GN=DBP2 PE=1 SV=1	0	7	60.999	0	14334000	0	494290	100	0	7
444	P42940	Probable electron transfer flavoprotein subunit beta	CIR1	sp|P42940|ETFB_YEAST Probable electron transfer flavoprotein subunit beta OS=Saccharomyces cerevisiae (strain ATCC 204508 / S288c) OX=559292 GN=CIR1 PE=1 SV=1	0	6	28.758	0	19005000	0	1461900	100	0	7
246	P18544	Acetylornithine aminotransferase, mitochondrial	ARG8	sp|P18544|ARGD_YEAST Acetylornithine aminotransferase, mitochondrial OS=Saccharomyces cerevisiae (strain ATCC 204508 / S288c) OX=559292 GN=ARG8 PE=1 SV=1	0	6	46.681	0	21267000	0	924660	100	0	6
249	P19262	Dihydrolipoyllysine-residue succinyltransferase component of 2-oxoglutarate dehydrogenase complex, mitochondrial	KGD2	sp|P19262|ODO2_YEAST Dihydrolipoyllysine-residue succinyltransferase component of 2-oxoglutarate dehydrogenase complex, mitochondrial OS=Saccharomyces cerevisiae (strain ATCC 204508 / S288c) OX=559292 GN=KGD2 PE=1 SV=2	0	6	50.43	0	19138000	0	832100	100	0	6
345	P33416	Heat shock protein 78, mitochondrial	HSP78	sp|P33416|HSP78_YEAST Heat shock protein 78, mitochondrial OS=Saccharomyces cerevisiae (strain ATCC 204508 / S288c) OX=559292 GN=HSP78 PE=1 SV=2	0	5	91.335	0	8965100	0	199220	100	0	5
360	P36421	Tyrosine--tRNA ligase, cytoplasmic	TYS1	sp|P36421|SYYC_YEAST Tyrosine--tRNA ligase, cytoplasmic OS=Saccharomyces cerevisiae (strain ATCC 204508 / S288c) OX=559292 GN=TYS1 PE=1 SV=3	0	5	44.019	0	6630800	0	276280	100	0	5
463	P47150	37S ribosomal protein S7, mitochondrial	RSM7	sp|P47150|RT07_YEAST 37S ribosomal protein S7, mitochondrial OS=Saccharomyces cerevisiae (strain ATCC 204508 / S288c) OX=559292 GN=RSM7 PE=1 SV=1	0	5	27.816	0	14243000	0	791280	100	0	5
202	P11745	Ran GTPase-activating protein 1	RNA1	sp|P11745|RNA1_YEAST Ran GTPase-activating protein 1 OS=Saccharomyces cerevisiae (strain ATCC 204508 / S288c) OX=559292 GN=RNA1 PE=1 SV=2	0	5	45.815	0	17380000	0	579330	100	0	5
315	P32316	Acetyl-CoA hydrolase	ACH1	sp|P32316|ACH1_YEAST Acetyl-CoA hydrolase OS=Saccharomyces cerevisiae (strain ATCC 204508 / S288c) OX=559292 GN=ACH1 PE=1 SV=2	0	5	58.711	0	8217400	0	328700	100	0	5
509	Q01217	Protein ARG5,6, mitochondrial;N-acetyl-gamma-glutamyl-phosphate reductase;Acetylglutamate kinase	ARG5,6	sp|Q01217|ARG56_YEAST Protein ARG5,6, mitochondrial OS=Saccharomyces cerevisiae (strain ATCC 204508 / S288c) OX=559292 GN=ARG5,6 PE=1 SV=1	0	5	94.868	0	11590000	0	236530	100	0	5
400	P39078	T-complex protein 1 subunit delta	CCT4	sp|P39078|TCPD_YEAST T-complex protein 1 subunit delta OS=Saccharomyces cerevisiae (strain ATCC 204508 / S288c) OX=559292 GN=CCT4 PE=1 SV=2	0	5	57.603	0	6287800	0	216820	100	0	5
432	P40825-2;P40825	Alanine--tRNA ligase, mitochondrial	ALA1	sp|P40825-2|SYA_YEAST Isoform Cytoplasmic of Alanine--tRNA ligase, mitochondrial OS=Saccharomyces cerevisiae (strain ATCC 204508 / S288c) OX=559292 GN=ALA1;sp|P40825|SYA_YEAST Alanine--tRNA ligase, mitochondrial OS=Saccharomyces cerevisiae (strain ATCC 204	0	5	107.28	0	6914500	0	117190	100	0	5
157	P07806-2;P07806	Valine--tRNA ligase, mitochondrial	VAS1	sp|P07806-2|SYV_YEAST Isoform Cytoplasmic of Valine--tRNA ligase, mitochondrial OS=Saccharomyces cerevisiae (strain ATCC 204508 / S288c) OX=559292 GN=VAS1;sp|P07806|SYV_YEAST Valine--tRNA ligase, mitochondrial OS=Saccharomyces cerevisiae (strain ATCC 20450	0	4	120.12	0	4875300	0	82632	100	0	4
534	Q05911	Adenylosuccinate lyase	ADE13	sp|Q05911|PUR8_YEAST Adenylosuccinate lyase OS=Saccharomyces cerevisiae (strain ATCC 204508 / S288c) OX=559292 GN=ADE13 PE=1 SV=1	0	4	54.51	0	14258000	0	528090	100	0	5
73	P00427	Cytochrome c oxidase subunit 6, mitochondrial	COX6	sp|P00427|COX6_YEAST Cytochrome c oxidase subunit 6, mitochondrial OS=Saccharomyces cerevisiae (strain ATCC 204508 / S288c) OX=559292 GN=COX6 PE=1 SV=1	0	4	17.341	0	6454600	0	645460	100	0	4
278	P25087	Sterol 24-C-methyltransferase	ERG6	sp|P25087|ERG6_YEAST Sterol 24-C-methyltransferase OS=Saccharomyces cerevisiae (strain ATCC 204508 / S288c) OX=559292 GN=ERG6 PE=1 SV=4	0	4	43.43	0	7861500	0	357340	100	0	4
521	Q03430	37S ribosomal protein RSM28, mitochondrial	RSM28	sp|Q03430|RSM28_YEAST 37S ribosomal protein RSM28, mitochondrial OS=Saccharomyces cerevisiae (strain ATCC 204508 / S288c) OX=559292 GN=RSM28 PE=1 SV=2	0	4	41.215	0	7482000	0	340090	100	0	5
265	P22353	54S ribosomal protein L8, mitochondrial	MRPL8	sp|P22353|RM08_YEAST 54S ribosomal protein L8, mitochondrial OS=Saccharomyces cerevisiae (strain ATCC 204508 / S288c) OX=559292 GN=MRPL8 PE=1 SV=4	0	4	26.945	0	7859000	0	327460	100	0	4
212	P14065	Glycerol 2-dehydrogenase (NADP(+))	GCY1	sp|P14065|GCY1_YEAST Glycerol 2-dehydrogenase (NADP(+)) OS=Saccharomyces cerevisiae (strain ATCC 204508 / S288c) OX=559292 GN=GCY1 PE=1 SV=1	0	4	35.079	0	4127500	0	196550	100	0	4
78	P00815	Histidine biosynthesis trifunctional protein;Phosphoribosyl-AMP cyclohydrolase;Phosphoribosyl-ATP pyrophosphohydrolase;Histidinol dehydrogenase	HIS4	sp|P00815|HIS2_YEAST Histidine biosynthesis trifunctional protein OS=Saccharomyces cerevisiae (strain ATCC 204508 / S288c) OX=559292 GN=HIS4 PE=1 SV=3	0	4	87.72	0	4578100	0	130800	100	0	4
95	P14127;P02407	40S ribosomal protein S17-B;40S ribosomal protein S17-A	RPS17B;RPS17A	sp|P14127|RS17B_YEAST 40S ribosomal protein S17-B OS=Saccharomyces cerevisiae (strain ATCC 204508 / S288c) OX=559292 GN=RPS17B PE=1 SV=1;sp|P02407|RS17A_YEAST 40S ribosomal protein S17-A OS=Saccharomyces cerevisiae (strain ATCC 204508 / S288c) OX=559292 GN	0	3	15.803	0	11370000	0	1895000	100	0	3
64	P05745;O14455	60S ribosomal protein L36-A;60S ribosomal protein L36-B	RPL36A;RPL36B	sp|P05745|RL36A_YEAST 60S ribosomal protein L36-A OS=Saccharomyces cerevisiae (strain ATCC 204508 / S288c) OX=559292 GN=RPL36A PE=1 SV=3;sp|O14455|RL36B_YEAST 60S ribosomal protein L36-B OS=Saccharomyces cerevisiae (strain ATCC 204508 / S288c) OX=559292 GN	0	3	11.124	0	36289000	0	9072300	100	0	4
314	P32288	Glutamine synthetase	GLN1	sp|P32288|GLNA_YEAST Glutamine synthetase OS=Saccharomyces cerevisiae (strain ATCC 204508 / S288c) OX=559292 GN=GLN1 PE=1 SV=4	0	3	41.766	0	9630800	0	601920	100	0	3
94	P02406	60S ribosomal protein L28	RPL28	sp|P02406|RL28_YEAST 60S ribosomal protein L28 OS=Saccharomyces cerevisiae (strain ATCC 204508 / S288c) OX=559292 GN=RPL28 PE=1 SV=3	0	3	16.721	0	10179000	0	1131000	100	0	3
374	P38205	Multisite-specific tRNA:(cytosine-C(5))-methyltransferase	NCL1	sp|P38205|NCL1_YEAST Multisite-specific tRNA:(cytosine-C(5))-methyltransferase OS=Saccharomyces cerevisiae (strain ATCC 204508 / S288c) OX=559292 GN=NCL1 PE=1 SV=1	0	3	77.878	0	4629600	0	112920	100	0	3
398	P39076	T-complex protein 1 subunit beta	CCT2	sp|P39076|TCPB_YEAST T-complex protein 1 subunit beta OS=Saccharomyces cerevisiae (strain ATCC 204508 / S288c) OX=559292 GN=CCT2 PE=1 SV=1	0	3	57.203	0	3566500	0	122980	100	0	3
494	P53885	Signal transduction protein MDG1	MDG1	sp|P53885|MDG1_YEAST Signal transduction protein MDG1 OS=Saccharomyces cerevisiae (strain ATCC 204508 / S288c) OX=559292 GN=MDG1 PE=1 SV=1	0	3	40.278	0	14010000	0	737390	100	0	3
377	P38523	GrpE protein homolog, mitochondrial	MGE1	sp|P38523|GRPE_YEAST GrpE protein homolog, mitochondrial OS=Saccharomyces cerevisiae (strain ATCC 204508 / S288c) OX=559292 GN=MGE1 PE=1 SV=1	0	3	26.066	0	7482500	0	575580	100	0	3
137	P07172	Histidinol-phosphate aminotransferase	HIS5	sp|P07172|HIS8_YEAST Histidinol-phosphate aminotransferase OS=Saccharomyces cerevisiae (strain ATCC 204508 / S288c) OX=559292 GN=HIS5 PE=3 SV=2	0	3	42.646	0	7563200	0	420180	100	0	3
294	P27476	Nuclear localization sequence-binding protein	NSR1	sp|P27476|NSR1_YEAST Nuclear localization sequence-binding protein OS=Saccharomyces cerevisiae (strain ATCC 204508 / S288c) OX=559292 GN=NSR1 PE=1 SV=1	0	3	44.535	0	6984500	0	349230	100	0	3
356	P36041	Protein EAP1	EAP1	sp|P36041|EAP1_YEAST Protein EAP1 OS=Saccharomyces cerevisiae (strain ATCC 204508 / S288c) OX=559292 GN=EAP1 PE=1 SV=1	0	3	69.761	0	6120300	0	291440	100	0	3
197	P10869	Aspartokinase	HOM3	sp|P10869|AK_YEAST Aspartokinase OS=Saccharomyces cerevisiae (strain ATCC 204508 / S288c) OX=559292 GN=HOM3 PE=1 SV=2	0	3	58.109	0	6926300	0	256530	100	0	3
270	P23180	Probable oxidoreductase AIM17	AIM17	sp|P23180|AIM17_YEAST Probable oxidoreductase AIM17 OS=Saccharomyces cerevisiae (strain ATCC 204508 / S288c) OX=559292 GN=AIM17 PE=1 SV=2	0	3	53.134	0	5155200	0	245480	100	0	3
148	P07263-2;P07263	Histidine--tRNA ligase, mitochondrial	HTS1	sp|P07263-2|SYH_YEAST Isoform Cytoplasmic of Histidine--tRNA ligase, mitochondrial OS=Saccharomyces cerevisiae (strain ATCC 204508 / S288c) OX=559292 GN=HTS1;sp|P07263|SYH_YEAST Histidine--tRNA ligase, mitochondrial OS=Saccharomyces cerevisiae (strain ATCC	0	3	57.75	0	6807300	0	243120	100	0	3
342	P33298	26S protease regulatory subunit 6B homolog	RPT3	sp|P33298|PRS6B_YEAST 26S proteasome regulatory subunit 6B homolog OS=Saccharomyces cerevisiae (strain ATCC 204508 / S288c) OX=559292 GN=RPT3 PE=1 SV=2	0	3	47.893	0	5013700	0	217990	100	0	3
550	Q12109	Tryptophan--tRNA ligase, cytoplasmic	WRS1	sp|Q12109|SYWC_YEAST Tryptophan--tRNA ligase, cytoplasmic OS=Saccharomyces cerevisiae (strain ATCC 204508 / S288c) OX=559292 GN=WRS1 PE=1 SV=1	0	3	49.35	0	5529300	0	204790	100	0	3
538	Q06604	Protein BSP1	BSP1	sp|Q06604|BSP1_YEAST Protein BSP1 OS=Saccharomyces cerevisiae (strain ATCC 204508 / S288c) OX=559292 GN=BSP1 PE=1 SV=1	0	2	64.665	0	1987100000	0	50951000	100	0	3
433	P40965	MutS protein homolog 4	MSH4	sp|P40965|MSH4_YEAST MutS protein homolog 4 OS=Saccharomyces cerevisiae (strain ATCC 204508 / S288c) OX=559292 GN=MSH4 PE=1 SV=2	0	2	99.224	0	2459600000	0	47300000	100	0	2
529	Q04599	54S ribosomal protein L1, mitochondrial	MRPL1	sp|Q04599|RM01_YEAST 54S ribosomal protein L1, mitochondrial OS=Saccharomyces cerevisiae (strain ATCC 204508 / S288c) OX=559292 GN=MRPL1 PE=1 SV=1	0	2	30.996	0	5375100	0	298620	100	0	2
279	P25293	Nucleosome assembly protein	NAP1	sp|P25293|NAP1_YEAST Nucleosome assembly protein OS=Saccharomyces cerevisiae (strain ATCC 204508 / S288c) OX=559292 GN=NAP1 PE=1 SV=2	0	2	47.884	0	4339800	0	241100	100	0	2
389	P38845	Cruciform DNA-recognizing protein 1;CRP1 short N-terminal subpeptide;CRP1 short C-terminal subpeptide	CRP1	sp|P38845|CRP1_YEAST Cruciform DNA-recognizing protein 1 OS=Saccharomyces cerevisiae (strain ATCC 204508 / S288c) OX=559292 GN=CRP1 PE=1 SV=1	0	2	51.115	0	4252700	0	223830	100	0	2
306	P29704	Squalene synthase	ERG9	sp|P29704|FDFT_YEAST Squalene synthase OS=Saccharomyces cerevisiae (strain ATCC 204508 / S288c) OX=559292 GN=ERG9 PE=1 SV=2	0	2	51.719	0	4561600	0	217220	100	0	2
460	P47117	Actin-related protein 3	ARP3	sp|P47117|ARP3_YEAST Actin-related protein 3 OS=Saccharomyces cerevisiae (strain ATCC 204508 / S288c) OX=559292 GN=ARP3 PE=1 SV=1	0	2	49.541	0	3260600	0	171610	100	0	2
364	P37302	Aminopeptidase Y	APE3	sp|P37302|APE3_YEAST Aminopeptidase Y OS=Saccharomyces cerevisiae (strain ATCC 204508 / S288c) OX=559292 GN=APE3 PE=1 SV=1	0	2	60.137	0	4036600	0	168190	100	0	2
431	P40693	Ribosome biogenesis protein RLP7	RLP7	sp|P40693|RLP7_YEAST Ribosome biogenesis protein RLP7 OS=Saccharomyces cerevisiae (strain ATCC 204508 / S288c) OX=559292 GN=RLP7 PE=1 SV=1	0	2	36.559	0	2218100	0	158430	100	0	2
475	P52893	Probable alanine aminotransferase, mitochondrial	ALT1	sp|P52893|ALAM_YEAST Probable alanine aminotransferase, mitochondrial OS=Saccharomyces cerevisiae (strain ATCC 204508 / S288c) OX=559292 GN=ALT1 PE=1 SV=1	0	2	66.421	0	4201400	0	155610	100	0	2
489	P53334	Probable family 17 glucosidase SCW4	SCW4	sp|P53334|SCW4_YEAST Probable family 17 glucosidase SCW4 OS=Saccharomyces cerevisiae (strain ATCC 204508 / S288c) OX=559292 GN=SCW4 PE=1 SV=1	0	2	40.173	0	2145600	0	153260	100	0	2
205	P12612	T-complex protein 1 subunit alpha	TCP1	sp|P12612|TCPA_YEAST T-complex protein 1 subunit alpha OS=Saccharomyces cerevisiae (strain ATCC 204508 / S288c) OX=559292 GN=TCP1 PE=1 SV=2	0	2	60.48	0	4341700	0	140060	100	0	2
288	P26364	GTP:AMP phosphotransferase, mitochondrial	ADK2	sp|P26364|KAD3_YEAST GTP:AMP phosphotransferase, mitochondrial OS=Saccharomyces cerevisiae (strain ATCC 204508 / S288c) OX=559292 GN=ADK2 PE=1 SV=1	0	2	25.194	0	2061300	0	137420	100	0	2
341	P33297	26S protease regulatory subunit 6A	RPT5	sp|P33297|PRS6A_YEAST 26S proteasome regulatory subunit 6A OS=Saccharomyces cerevisiae (strain ATCC 204508 / S288c) OX=559292 GN=RPT5 PE=1 SV=3	0	2	48.255	0	2969600	0	118780	100	0	2
151	P07278	cAMP-dependent protein kinase regulatory subunit	BCY1	sp|P07278|KAPR_YEAST cAMP-dependent protein kinase regulatory subunit OS=Saccharomyces cerevisiae (strain ATCC 204508 / S288c) OX=559292 GN=BCY1 PE=1 SV=4	0	2	47.218	0	2737800	0	114070	100	0	2
101	P04046	Amidophosphoribosyltransferase	ADE4	sp|P04046|PUR1_YEAST Amidophosphoribosyltransferase OS=Saccharomyces cerevisiae (strain ATCC 204508 / S288c) OX=559292 GN=ADE4 PE=1 SV=2	0	2	56.719	0	3130700	0	104360	100	0	2
219	P14904	Vacuolar aminopeptidase 1	APE1	sp|P14904|AMPL_YEAST Vacuolar aminopeptidase 1 OS=Saccharomyces cerevisiae (strain ATCC 204508 / S288c) OX=559292 GN=APE1 PE=1 SV=2	0	2	57.092	0	2539800	0	87579	100	0	2
478	P53128	Methylenetetrahydrofolate reductase 2	MET13	sp|P53128|MTHR2_YEAST Methylenetetrahydrofolate reductase 2 OS=Saccharomyces cerevisiae (strain ATCC 204508 / S288c) OX=559292 GN=MET13 PE=1 SV=2	0	2	68.559	0	2432500	0	86875	100	0	2
370	P38077	ATP synthase subunit gamma, mitochondrial	ATP3	sp|P38077|ATPG_YEAST ATP synthase subunit gamma, mitochondrial OS=Saccharomyces cerevisiae (strain ATCC 204508 / S288c) OX=559292 GN=ATP3 PE=1 SV=1	0	2	34.35	0	1554200	0	86346	100	0	2
518	Q02950	37S ribosomal protein MRP51, mitochondrial	MRP51	sp|Q02950|RT51_YEAST 37S ribosomal protein MRP51, mitochondrial OS=Saccharomyces cerevisiae (strain ATCC 204508 / S288c) OX=559292 GN=MRP51 PE=1 SV=1	0	2	39.445	0	1574400	0	78719	100	0	2
560	Q12428	Probable 2-methylcitrate dehydratase	PDH1	sp|Q12428|PRPD_YEAST Probable 2-methylcitrate dehydratase OS=Saccharomyces cerevisiae (strain ATCC 204508 / S288c) OX=559292 GN=PDH1 PE=1 SV=1	0	2	57.683	0	1532700	0	49440	100	0	2
216	P14742	Glutamine--fructose-6-phosphate aminotransferase [isomerizing]	GFA1	sp|P14742|GFA1_YEAST Glutamine--fructose-6-phosphate aminotransferase [isomerizing] OS=Saccharomyces cerevisiae (strain ATCC 204508 / S288c) OX=559292 GN=GFA1 PE=1 SV=4	0	2	80.046	0	1784900	0	45766	100	0	2
566	Q12680	Glutamate synthase [NADH]	GLT1	sp|Q12680|GLT1_YEAST Glutamate synthase [NADH] OS=Saccharomyces cerevisiae (strain ATCC 204508 / S288c) OX=559292 GN=GLT1 PE=1 SV=2	0	2	238.1	0	4403500	0	41938	100	0	2
425	P40215	External NADH-ubiquinone oxidoreductase 1, mitochondrial	NDE1	sp|P40215|NDH1_YEAST External NADH-ubiquinone oxidoreductase 1, mitochondrial OS=Saccharomyces cerevisiae (strain ATCC 204508 / S288c) OX=559292 GN=NDE1 PE=1 SV=1	0	2	62.773	0	1233000	0	38532	100	0	2
258	P21576	Vacuolar protein sorting-associated protein 1	VPS1	sp|P21576|VPS1_YEAST Vacuolar protein sorting-associated protein 1 OS=Saccharomyces cerevisiae (strain ATCC 204508 / S288c) OX=559292 GN=VPS1 PE=1 SV=2	0	2	78.736	0	951670	0	21629	100	0	2
100	P03965	Carbamoyl-phosphate synthase arginine-specific large chain	CPA2	sp|P03965|CARB_YEAST Carbamoyl-phosphate synthase arginine-specific large chain OS=Saccharomyces cerevisiae (strain ATCC 204508 / S288c) OX=559292 GN=CPA2 PE=1 SV=1	1	2	123.91	0	5508700	0	96644	100	1	2
449	P43616	Cys-Gly metallodipeptidase DUG1	DUG1	sp|P43616|DUG1_YEAST Cys-Gly metallodipeptidase DUG1 OS=Saccharomyces cerevisiae (strain ATCC 204508 / S288c) OX=559292 GN=DUG1 PE=1 SV=1	0	3	52.871	0	6538700	0	261550	100	0	3
190	P10080	Single-stranded nucleic acid-binding protein	SBP1	sp|P10080|SSBP1_YEAST Single-stranded nucleic acid-binding protein OS=Saccharomyces cerevisiae (strain ATCC 204508 / S288c) OX=559292 GN=SBP1 PE=1 SV=2	0	3	32.989	0	7851900	0	560850	100	0	3
127	P06103	Eukaryotic translation initiation factor 3 subunit B	PRT1	sp|P06103|EIF3B_YEAST Eukaryotic translation initiation factor 3 subunit B OS=Saccharomyces cerevisiae (strain ATCC 204508 / S288c) OX=559292 GN=PRT1 PE=1 SV=1	0	3	88.129	0	1906800	0	46508	100	0	3
310	P31412	V-type proton ATPase subunit C	VMA5	sp|P31412|VATC_YEAST V-type proton ATPase subunit C OS=Saccharomyces cerevisiae (strain ATCC 204508 / S288c) OX=559292 GN=VMA5 PE=1 SV=4	0	3	44.188	0	4276900	0	178200	100	0	3
335	P32614	Fumarate reductase 1	FRD1	sp|P32614|FRDS_YEAST Fumarate reductase 1 OS=Saccharomyces cerevisiae (strain ATCC 204508 / S288c) OX=559292 GN=FRD1 PE=1 SV=1	0	2	50.843	0	3677900	0	147110	100	0	2
266	P22515	Ubiquitin-activating enzyme E1 1	UBA1	sp|P22515|UBA1_YEAST Ubiquitin-activating enzyme E1 1 OS=Saccharomyces cerevisiae (strain ATCC 204508 / S288c) OX=559292 GN=UBA1 PE=1 SV=2	0	2	114.26	0	1602900	0	29144	100	0	2
472	P49723	Ribonucleoside-diphosphate reductase small chain 2	RNR4	sp|P49723|RIR4_YEAST Ribonucleoside-diphosphate reductase small chain 2 OS=Saccharomyces cerevisiae (strain ATCC 204508 / S288c) OX=559292 GN=RNR4 PE=1 SV=1	0	2	40.054	0	1175000	0	58748	100	0	2
387	P38791	Deoxyhypusine synthase	DYS1	sp|P38791|DHYS_YEAST Deoxyhypusine synthase OS=Saccharomyces cerevisiae (strain ATCC 204508 / S288c) OX=559292 GN=DYS1 PE=1 SV=1	0	2	42.892	0	3592000	0	143680	100	0	2
517	Q02821	Importin subunit alpha	SRP1	sp|Q02821|IMA1_YEAST Importin subunit alpha OS=Saccharomyces cerevisiae (strain ATCC 204508 / S288c) OX=559292 GN=SRP1 PE=1 SV=1	0	2	60.441	0	2121700	0	106090	100	0	2
565	Q12499	Nucleolar protein 58	NOP58	sp|Q12499|NOP58_YEAST Nucleolar protein 58 OS=Saccharomyces cerevisiae (strain ATCC 204508 / S288c) OX=559292 GN=NOP58 PE=1 SV=1	0	2	56.956	0	2091500	0	77464	100	0	3
275	P23644	Mitochondrial import receptor subunit TOM40	TOM40	sp|P23644|TOM40_YEAST Mitochondrial import receptor subunit TOM40 OS=Saccharomyces cerevisiae (strain ATCC 204508 / S288c) OX=559292 GN=TOM40 PE=1 SV=1	0	1	42.038	0	3005200	0	200340	100	0	1
161	P08524	Farnesyl pyrophosphate synthase	ERG20	sp|P08524|FPPS_YEAST Farnesyl pyrophosphate synthase OS=Saccharomyces cerevisiae (strain ATCC 204508 / S288c) OX=559292 GN=ERG20 PE=1 SV=2	0	1	40.483	0	1373700	0	72300	100	0	1
380	P38701	40S ribosomal protein S20	RPS20	sp|P38701|RS20_YEAST 40S ribosomal protein S20 OS=Saccharomyces cerevisiae (strain ATCC 204508 / S288c) OX=559292 GN=RPS20 PE=1 SV=3	0	1	13.907	0	1281400	0	160170	100	0	1
280	P25375	Saccharolysin	PRD1	sp|P25375|PRTD_YEAST Saccharolysin OS=Saccharomyces cerevisiae (strain ATCC 204508 / S288c) OX=559292 GN=PRD1 PE=1 SV=1	0	1	81.933	0	839740	0	22696	100	0	1
241	P17555	Adenylyl cyclase-associated protein	SRV2	sp|P17555|CAP_YEAST Adenylyl cyclase-associated protein OS=Saccharomyces cerevisiae (strain ATCC 204508 / S288c) OX=559292 GN=SRV2 PE=1 SV=1	0	1	57.521	0	503170	0	20965	100	0	1
480	P53163	54S ribosomal protein L12, mitochondrial	MNP1	sp|P53163|MNP1_YEAST 54S ribosomal protein L12, mitochondrial OS=Saccharomyces cerevisiae (strain ATCC 204508 / S288c) OX=559292 GN=MNP1 PE=1 SV=1	0	1	20.65	0	2280900	0	285110	100	0	1
457	P46990	60S ribosomal protein L17-B	RPL17B	sp|P46990|RL17B_YEAST 60S ribosomal protein L17-B OS=Saccharomyces cerevisiae (strain ATCC 204508 / S288c) OX=559292 GN=RPL17B PE=1 SV=2	0	1	20.551	0	5173200	0	739030	100	0	1
471	P49626	60S ribosomal protein L4-B	RPL4B	sp|P49626|RL4B_YEAST 60S ribosomal protein L4-B OS=Saccharomyces cerevisiae (strain ATCC 204508 / S288c) OX=559292 GN=RPL4B PE=1 SV=2	0	1	39.062	0	8099500	0	449970	100	0	1
253	P19956	54S ribosomal protein L44, mitochondrial	MRPL44	sp|P19956|RM44_YEAST 54S ribosomal protein L44, mitochondrial OS=Saccharomyces cerevisiae (strain ATCC 204508 / S288c) OX=559292 GN=MRPL44 PE=1 SV=1	0	1	11.476	0	1311000	0	437020	100	0	1
493	P53875	54S ribosomal protein L19, mitochondrial	MRPL19	sp|P53875|RM19_YEAST 54S ribosomal protein L19, mitochondrial OS=Saccharomyces cerevisiae (strain ATCC 204508 / S288c) OX=559292 GN=MRPL19 PE=1 SV=1	0	1	16.67	0	1891200	0	210130	100	0	1
546	Q12000	Translation machinery-associated protein 46	TMA46	sp|Q12000|TMA46_YEAST Translation machinery-associated protein 46 OS=Saccharomyces cerevisiae (strain ATCC 204508 / S288c) OX=559292 GN=TMA46 PE=1 SV=2	0	1	39.514	0	3264100	0	192010	100	0	1
552	Q12165	ATP synthase subunit delta, mitochondrial	ATP16	sp|Q12165|ATPD_YEAST ATP synthase subunit delta, mitochondrial OS=Saccharomyces cerevisiae (strain ATCC 204508 / S288c) OX=559292 GN=ATP16 PE=1 SV=1	0	1	17.02	0	1051000	0	150150	100	0	1
436	P41696	Asparagine-rich zinc finger protein AZF1	AZF1	sp|P41696|AZF1_YEAST Asparagine-rich zinc finger protein AZF1 OS=Saccharomyces cerevisiae (strain ATCC 204508 / S288c) OX=559292 GN=AZF1 PE=1 SV=1	0	1	101.17	0	4386500	0	137080	100	0	1
285	P25719	Peptidyl-prolyl cis-trans isomerase C, mitochondrial	CPR3	sp|P25719|CYPC_YEAST Peptidyl-prolyl cis-trans isomerase C, mitochondrial OS=Saccharomyces cerevisiae (strain ATCC 204508 / S288c) OX=559292 GN=CPR3 PE=1 SV=1	0	1	19.919	0	1166400	0	116640	100	0	1
481	P53172	Protein SDS23	SDS23	sp|P53172|SDS23_YEAST Protein SDS23 OS=Saccharomyces cerevisiae (strain ATCC 204508 / S288c) OX=559292 GN=SDS23 PE=1 SV=2	0	1	58.097	0	2201300	0	104830	100	0	1
514	Q02629	Nucleoporin NUP100/NSP100	NUP100	sp|Q02629|NU100_YEAST Nucleoporin NUP100/NSP100 OS=Saccharomyces cerevisiae (strain ATCC 204508 / S288c) OX=559292 GN=NUP100 PE=1 SV=1	0	1	99.987	0	1913400	0	83191	100	0	1
92	P02381	Ribosomal protein VAR1, mitochondrial	VAR1	sp|P02381|RMAR_YEAST Ribosomal protein VAR1, mitochondrial OS=Saccharomyces cerevisiae (strain ATCC 204508 / S288c) OX=559292 GN=VAR1 PE=1 SV=3	0	1	47.123	0	1809300	0	82239	100	0	1
571	Q99186	AP-2 complex subunit mu	APM4	sp|Q99186|AP2M_YEAST AP-2 complex subunit mu OS=Saccharomyces cerevisiae (strain ATCC 204508 / S288c) OX=559292 GN=APM4 PE=1 SV=1	0	1	55.387	0	2170600	0	77521	100	0	1
513	Q01939	26S protease regulatory subunit 8 homolog	RPT6	sp|Q01939|PRS8_YEAST 26S proteasome regulatory subunit 8 homolog OS=Saccharomyces cerevisiae (strain ATCC 204508 / S288c) OX=559292 GN=RPT6 PE=1 SV=4	0	1	45.271	0	1527700	0	63654	100	0	1
407	P39722	Mitochondrial Rho GTPase 1	GEM1	sp|P39722|GEM1_YEAST Mitochondrial Rho GTPase 1 OS=Saccharomyces cerevisiae (strain ATCC 204508 / S288c) OX=559292 GN=GEM1 PE=1 SV=1	0	1	75.149	0	2371700	0	62413	100	0	1
558	Q12377	26S proteasome regulatory subunit RPN6	RPN6	sp|Q12377|RPN6_YEAST 26S proteasome regulatory subunit RPN6 OS=Saccharomyces cerevisiae (strain ATCC 204508 / S288c) OX=559292 GN=RPN6 PE=1 SV=3	0	1	49.773	0	1216800	0	57941	100	0	1
209	P13045	Protein GAL3	GAL3	sp|P13045|GAL3_YEAST Protein GAL3 OS=Saccharomyces cerevisiae (strain ATCC 204508 / S288c) OX=559292 GN=GAL3 PE=1 SV=2	0	1	58.128	0	1175100	0	48964	100	0	1
358	P36091	Mannan endo-1,6-alpha-mannosidase DCW1	DCW1	sp|P36091|DCW1_YEAST Mannan endo-1,6-alpha-mannosidase DCW1 OS=Saccharomyces cerevisiae (strain ATCC 204508 / S288c) OX=559292 GN=DCW1 PE=1 SV=1	0	1	49.565	0	492910	0	44810	100	0	1
526	Q04233	Protein GIS4	GIS4	sp|Q04233|GIS4_YEAST Protein GIS4 OS=Saccharomyces cerevisiae (strain ATCC 204508 / S288c) OX=559292 GN=GIS4 PE=1 SV=1	0	1	87.138	0	986750	0	42902	100	0	1
138	P07213	Mitochondrial import receptor subunit TOM70	TOM70	sp|P07213|TOM70_YEAST Mitochondrial import receptor subunit TOM70 OS=Saccharomyces cerevisiae (strain ATCC 204508 / S288c) OX=559292 GN=TOM70 PE=1 SV=2	0	1	70.122	0	1233100	0	37367	100	0	1
162	P09435	Heat shock protein SSA3	SSA3	sp|P09435|HSP73_YEAST Heat shock protein SSA3 OS=Saccharomyces cerevisiae (strain ATCC 204508 / S288c) OX=559292 GN=SSA3 PE=1 SV=3	0	1	70.546	0	1220000	0	35882	100	0	1
428	P40507	Protein AIR1	AIR1	sp|P40507|AIR1_YEAST Protein AIR1 OS=Saccharomyces cerevisiae (strain ATCC 204508 / S288c) OX=559292 GN=AIR1 PE=1 SV=1	0	1	41.63	0	568040	0	35502	100	0	1
551	Q12122;P48570	Homocitrate synthase, mitochondrial;Homocitrate synthase, cytosolic isozyme	LYS21;LYS20	sp|Q12122|HOSM_YEAST Homocitrate synthase, mitochondrial OS=Saccharomyces cerevisiae (strain ATCC 204508 / S288c) OX=559292 GN=LYS21 PE=1 SV=1;sp|P48570|HOSC_YEAST Homocitrate synthase, cytosolic isozyme OS=Saccharomyces cerevisiae (strain ATCC 204508 / S2	1	5	48.594	614270	22978000	26707	999040	37.4074	1	5
240	P17505	Malate dehydrogenase, mitochondrial	MDH1	sp|P17505|MDHM_YEAST Malate dehydrogenase, mitochondrial OS=Saccharomyces cerevisiae (strain ATCC 204508 / S288c) OX=559292 GN=MDH1 PE=1 SV=2	1	10	35.65	1563900	56576000	97745	3536000	36.1758	1	13
226	P15625	Phenylalanine--tRNA ligase alpha subunit	FRS2	sp|P15625|SYFA_YEAST Phenylalanine--tRNA ligase alpha subunit OS=Saccharomyces cerevisiae (strain ATCC 204508 / S288c) OX=559292 GN=FRS2 PE=1 SV=3	1	9	57.511	720340	20746000	24839	715370	28.8003	1	9
303	P29453	60S ribosomal protein L8-B	RPL8B	sp|P29453|RL8B_YEAST 60S ribosomal protein L8-B OS=Saccharomyces cerevisiae (strain ATCC 204508 / S288c) OX=559292 GN=RPL8B PE=1 SV=3	2	11	28.111	4155400	115930000	277030	7728800	27.8988	2	12
424	Q12690;P40212	60S ribosomal protein L13-A;60S ribosomal protein L13-B	RPL13A;RPL13B	sp|Q12690|RL13A_YEAST 60S ribosomal protein L13-A OS=Saccharomyces cerevisiae (strain ATCC 204508 / S288c) OX=559292 GN=RPL13A PE=1 SV=1;sp|P40212|RL13B_YEAST 60S ribosomal protein L13-B OS=Saccharomyces cerevisiae (strain ATCC 204508 / S288c) OX=559292 GN	1	5	22.554	997600	26285000	124700	3285700	26.3488	1	6
176	P0CX32;P0CX31	40S ribosomal protein S24-B;40S ribosomal protein S24-A	RPS24B;RPS24A	sp|P0CX32|RS24B_YEAST 40S ribosomal protein S24-B OS=Saccharomyces cerevisiae (strain ATCC 204508 / S288c) OX=559292 GN=RPS24B PE=1 SV=1;sp|P0CX31|RS24A_YEAST 40S ribosomal protein S24-A OS=Saccharomyces cerevisiae (strain ATCC 204508 / S288c) OX=559292 GN	1	7	15.329	5049100	131490000	841520	21915000	26.0422	2	8
206	P12695	Dihydrolipoyllysine-residue acetyltransferase component of pyruvate dehydrogenase complex, mitochondrial	LAT1	sp|P12695|ODP2_YEAST Dihydrolipoyllysine-residue acetyltransferase component of pyruvate dehydrogenase complex, mitochondrial OS=Saccharomyces cerevisiae (strain ATCC 204508 / S288c) OX=559292 GN=LAT1 PE=1 SV=1	1	7	51.817	751590	18758000	32678	815580	24.9581	1	7
182	P0CX46;P0CX45	60S ribosomal protein L2-B;60S ribosomal protein L2-A	RPL2B;RPL2A	sp|P0CX46|RL2B_YEAST 60S ribosomal protein L2-B OS=Saccharomyces cerevisiae (strain ATCC 204508 / S288c) OX=559292 GN=RPL2B PE=1 SV=1;sp|P0CX45|RL2A_YEAST 60S ribosomal protein L2-A OS=Saccharomyces cerevisiae (strain ATCC 204508 / S288c) OX=559292 GN=RPL2	2	9	27.408	6549900	153500000	595440	13955000	23.4365	2	12
453	P46655	Glutamate--tRNA ligase, cytoplasmic	GUS1	sp|P46655|SYEC_YEAST Glutamate--tRNA ligase, cytoplasmic OS=Saccharomyces cerevisiae (strain ATCC 204508 / S288c) OX=559292 GN=GUS1 PE=1 SV=3	1	8	80.842	1024500	20774000	22768	461640	20.2758	1	9
244	P17967	Protein disulfide-isomerase	PDI1	sp|P17967|PDI_YEAST Protein disulfide-isomerase OS=Saccharomyces cerevisiae (strain ATCC 204508 / S288c) OX=559292 GN=PDI1 PE=1 SV=2	1	4	58.226	599750	10905000	21420	389470	18.1825	1	4
233	P16474	78 kDa glucose-regulated protein homolog	KAR2	sp|P16474|BIP_YEAST Endoplasmic reticulum chaperone BiP OS=Saccharomyces cerevisiae (strain ATCC 204508 / S288c) OX=559292 GN=KAR2 PE=1 SV=1	4	13	74.467	3275800	53689000	99267	1626900	16.3891	4	14
154	P07284	Serine--tRNA ligase, cytoplasmic	SES1	sp|P07284|SYSC_YEAST Serine--tRNA ligase, cytoplasmic OS=Saccharomyces cerevisiae (strain ATCC 204508 / S288c) OX=559292 GN=SES1 PE=1 SV=2	2	10	53.309	3031200	46340000	116580	1782300	15.2882	2	10
331	P32582	Cystathionine beta-synthase	CYS4	sp|P32582|CBS_YEAST Cystathionine beta-synthase OS=Saccharomyces cerevisiae (strain ATCC 204508 / S288c) OX=559292 GN=CYS4 PE=1 SV=1	3	12	56.021	2565900	38827000	91641	1386700	15.1319	3	16
340	P32861	UTP--glucose-1-phosphate uridylyltransferase	UGP1	sp|P32861|UGPA1_YEAST UTP--glucose-1-phosphate uridylyltransferase OS=Saccharomyces cerevisiae (strain ATCC 204508 / S288c) OX=559292 GN=UGP1 PE=1 SV=1	1	4	55.987	841720	12624000	32374	485520	14.9972	1	5
63	O13535;P47098;P0CX75;Q12273;Q12269;Q99337;P0C2I3;P0C2I9;P0C2I2;P0C2I5;P0C2I6;P0C2J1;Q03612;Q92393;Q6Q5H1;Q12414;Q12316;P0C2I4;Q07793;Q03434;P47100;Q12141;Q12088;Q04711;Q04670;Q03855;P0CX76;Q12485;Q03619;Q12470;P0CX58;Q12085;P0CX59;Q04706;P0CX60;Q03856;P0CX65;P0CX66;P0CX67;P0CX68;P0CX69;P47099;P0CX70;Q92392;P0CX71;P0CX74;P0CX73;P0CX57;P0CX72;Q12217;P0C2I8;O74302;P0C2J0;Q12193;Q99231;Q12441	Transposon Ty1-H Gag-Pol polyprotein;Capsid protein;Ty1 protease;Integrase;Reverse transcriptase/ribonuclease H;Transposon Ty1-JR1 Gag-Pol polyprotein;Capsid protein;Ty1 protease;Integrase;Reverse transcriptase/ribonuclease H;Transposon Ty1-LR3 Gag polyprotein;Capsid protein;Gag-p4;Transposon Ty1-OL Gag-Pol polyprotein;Capsid protein;Ty1 protease;Integrase;Reverse transcriptase/ribonuclease H;Tra…	TY1B-H;TY1B-JR1;TY1A-LR3;TY1B-OL;TY1B-GR2;TY1B-NL2;TY1B-DR6;TY1B-PR1;TY1B-DR5;TY1B-LR2;TY1B-LR3;TY1B-PR3;TY1B-ER1;TY1B-OR;TY1A-PR3;TY1B-PL;TY1B-GR3;TY1A-H;TY1B-DR4;TY1B-ML2;TY1B-JR2;TY1B-GR1;TY1B-LR1;TY1B-ML1;TY1B-MR2;TY1B-DR1;TY1A-ML2;TY1A-GR2;TY1B-ER2;TY1A-NL2;TY1A-PR1;TY1A-GR1;TY1A-OR;TY1A-ML1;TY1A-PR2;TY1A-DR1;TY1A-DR5;TY1A-ER2;TY1A-GR3;TY1A-LR1;TY1A-MR2;TY1A-JR2;TY1A-DR6;TY1A-OL;TY1A-ER1;TY1…	sp|O13535|YH11B_YEAST Transposon Ty1-H Gag-Pol polyprotein OS=Saccharomyces cerevisiae (strain ATCC 204508 / S288c) OX=559292 GN=TY1B-H PE=3 SV=1;sp|P47098|YJ11B_YEAST Transposon Ty1-JR1 Gag-Pol polyprotein OS=Saccharomyces cerevisiae (strain ATCC 204508 /	1	3	202.81	962120	14343000	12335	183890	14.908	1	3
430	P87262;P40525	60S ribosomal protein L34-A;60S ribosomal protein L34-B	RPL34A;RPL34B	sp|P87262|RL34A_YEAST 60S ribosomal protein L34-A OS=Saccharomyces cerevisiae (strain ATCC 204508 / S288c) OX=559292 GN=RPL34A PE=1 SV=1;sp|P40525|RL34B_YEAST 60S ribosomal protein L34-B OS=Saccharomyces cerevisiae (strain ATCC 204508 / S288c) OX=559292 GN	1	3	13.639	5508200	80452000	1101600	16090000	14.606	1	3
124	P05750	40S ribosomal protein S3	RPS3	sp|P05750|RS3_YEAST 40S ribosomal protein S3 OS=Saccharomyces cerevisiae (strain ATCC 204508 / S288c) OX=559292 GN=RPS3 PE=1 SV=5	1	2	26.502	515010	7219900	32188	451240	14.0189	1	2
179	P0CX38;P0CX37	40S ribosomal protein S6-B;40S ribosomal protein S6-A	RPS6B;RPS6A	sp|P0CX38|RS6B_YEAST 40S ribosomal protein S6-B OS=Saccharomyces cerevisiae (strain ATCC 204508 / S288c) OX=559292 GN=RPS6B PE=1 SV=1;sp|P0CX37|RS6A_YEAST 40S ribosomal protein S6-A OS=Saccharomyces cerevisiae (strain ATCC 204508 / S288c) OX=559292 GN=RPS6	3	6	26.996	9357500	123690000	1169700	15462000	13.2188	3	7
232	P16387	Pyruvate dehydrogenase E1 component subunit alpha, mitochondrial	PDA1	sp|P16387|ODPA_YEAST Pyruvate dehydrogenase E1 component subunit alpha, mitochondrial OS=Saccharomyces cerevisiae (strain ATCC 204508 / S288c) OX=559292 GN=PDA1 PE=1 SV=2	2	8	46.343	1770800	22692000	68106	872770	12.8149	2	8
149	P07264	3-isopropylmalate dehydratase	LEU1	sp|P07264|LEUC_YEAST 3-isopropylmalate dehydratase OS=Saccharomyces cerevisiae (strain ATCC 204508 / S288c) OX=559292 GN=LEU1 PE=1 SV=3	3	14	85.793	4787600	60036000	119690	1500900	12.5399	3	15
372	P38088-2;P38088	Glycine--tRNA ligase 1, mitochondrial	GRS1	sp|P38088-2|SYG_YEAST Isoform Cytoplasmic of Glycine--tRNA ligase 1, mitochondrial OS=Saccharomyces cerevisiae (strain ATCC 204508 / S288c) OX=559292 GN=GRS1;sp|P38088|SYG_YEAST Glycine--tRNA ligase 1, mitochondrial OS=Saccharomyces cerevisiae (strain ATCC	3	12	75.338	3439900	43058000	85997	1076500	12.5179	3	12
465	P48015	Aminomethyltransferase, mitochondrial	GCV1	sp|P48015|GCST_YEAST Aminomethyltransferase, mitochondrial OS=Saccharomyces cerevisiae (strain ATCC 204508 / S288c) OX=559292 GN=GCV1 PE=1 SV=2	1	3	44.468	627200	7618300	34845	423240	12.1464	1	3
133	P06634	ATP-dependent RNA helicase DED1	DED1	sp|P06634|DED1_YEAST ATP-dependent RNA helicase DED1 OS=Saccharomyces cerevisiae (strain ATCC 204508 / S288c) OX=559292 GN=DED1 PE=1 SV=2	2	8	65.552	2131500	25574000	64592	774950	11.9976	2	10
355	P36008	Elongation factor 1-gamma 2	TEF4	sp|P36008|EF1G2_YEAST Elongation factor 1-gamma 2 OS=Saccharomyces cerevisiae (strain ATCC 204508 / S288c) OX=559292 GN=TEF4 PE=1 SV=1	2	10	46.52	5321600	63325000	231380	2753300	11.8995	4	11
541	Q07478	ATP-dependent RNA helicase SUB2	SUB2	sp|Q07478|SUB2_YEAST ATP-dependent RNA helicase SUB2 OS=Saccharomyces cerevisiae (strain ATCC 204508 / S288c) OX=559292 GN=SUB2 PE=1 SV=1	2	7	50.308	2459700	29123000	117130	1386800	11.8398	2	7
334	P32599	Fimbrin	SAC6	sp|P32599|FIMB_YEAST Fimbrin OS=Saccharomyces cerevisiae (strain ATCC 204508 / S288c) OX=559292 GN=SAC6 PE=1 SV=1	2	7	71.772	1096500	12502000	28855	329010	11.4022	2	7
230	P16120	Threonine synthase	THR4	sp|P16120|THRC_YEAST Threonine synthase OS=Saccharomyces cerevisiae (strain ATCC 204508 / S288c) OX=559292 GN=THR4 PE=1 SV=1	8	19	57.474	10297000	112340000	381380	4160800	10.9099	8	20
363	P37292	Serine hydroxymethyltransferase, mitochondrial	SHM1	sp|P37292|GLYM_YEAST Serine hydroxymethyltransferase, mitochondrial OS=Saccharomyces cerevisiae (strain ATCC 204508 / S288c) OX=559292 GN=SHM1 PE=1 SV=2	2	8	53.686	1387500	14992000	47844	516960	10.8051	2	8
81	P00890	Citrate synthase, mitochondrial	CIT1	sp|P00890|CISY1_YEAST Citrate synthase, mitochondrial OS=Saccharomyces cerevisiae (strain ATCC 204508 / S288c) OX=559292 GN=CIT1 PE=1 SV=2	5	12	53.359	12628000	130860000	505100	5234400	10.3631	6	15
391	P38934	Nuclear segregation protein BFR1	BFR1	sp|P38934|BFR1_YEAST Nuclear segregation protein BFR1 OS=Saccharomyces cerevisiae (strain ATCC 204508 / S288c) OX=559292 GN=BFR1 PE=1 SV=1	2	9	54.639	1975900	19872000	70568	709730	10.0574	2	10
163	P09624	Dihydrolipoyl dehydrogenase, mitochondrial	LPD1	sp|P09624|DLDH_YEAST Dihydrolipoyl dehydrogenase, mitochondrial OS=Saccharomyces cerevisiae (strain ATCC 204508 / S288c) OX=559292 GN=LPD1 PE=1 SV=1	2	7	54.009	2475400	24384000	88409	870860	9.85035	2	8
132	P06208-2;P06208;Q12166	2-isopropylmalate synthase;2-isopropylmalate synthase 2, mitochondrial	LEU4;LEU9	sp|P06208-2|LEU1_YEAST Isoform Cytoplasmic of 2-isopropylmalate synthase OS=Saccharomyces cerevisiae (strain ATCC 204508 / S288c) OX=559292 GN=LEU4;sp|P06208|LEU1_YEAST 2-isopropylmalate synthase OS=Saccharomyces cerevisiae (strain ATCC 204508 / S288c) OX=	1	5	65.162	2386100	23137000	82279	797810	9.6964	1	5
343	P33330	Phosphoserine aminotransferase	SER1	sp|P33330|SERC_YEAST Phosphoserine aminotransferase OS=Saccharomyces cerevisiae (strain ATCC 204508 / S288c) OX=559292 GN=SER1 PE=1 SV=1	1	3	43.415	925760	8777400	54457	516320	9.48124	1	3
485	P53252	Sphingolipid long chain base-responsive protein PIL1	PIL1	sp|P53252|PIL1_YEAST Sphingolipid long chain base-responsive protein PIL1 OS=Saccharomyces cerevisiae (strain ATCC 204508 / S288c) OX=559292 GN=PIL1 PE=1 SV=1	1	5	38.349	1762200	15863000	117480	1057600	9.00238	1	5
84	P00927	Threonine dehydratase, mitochondrial	ILV1	sp|P00927|THDH_YEAST Threonine dehydratase, mitochondrial OS=Saccharomyces cerevisiae (strain ATCC 204508 / S288c) OX=559292 GN=ILV1 PE=1 SV=2	1	6	63.83	1313100	11820000	37518	337730	9.00181	1	6
102	P04076	Argininosuccinate lyase	ARG4	sp|P04076|ARLY_YEAST Argininosuccinate lyase OS=Saccharomyces cerevisiae (strain ATCC 204508 / S288c) OX=559292 GN=ARG4 PE=1 SV=2	2	9	51.989	3395200	29646000	125750	1098000	8.73161	2	9
143	P07256	Cytochrome b-c1 complex subunit 1, mitochondrial	COR1	sp|P07256|QCR1_YEAST Cytochrome b-c1 complex subunit 1, mitochondrial OS=Saccharomyces cerevisiae (strain ATCC 204508 / S288c) OX=559292 GN=COR1 PE=1 SV=1	7	16	50.227	14346000	120720000	623740	5248600	8.41472	7	19
437	P41805	60S ribosomal protein L10	RPL10	sp|P41805|RL10_YEAST 60S ribosomal protein L10 OS=Saccharomyces cerevisiae (strain ATCC 204508 / S288c) OX=559292 GN=RPL10 PE=1 SV=1	4	7	25.361	11735000	94498000	1066800	8590800	8.05287	4	7
109	P04801	Threonine--tRNA ligase, cytoplasmic	THS1	sp|P04801|SYTC_YEAST Threonine--tRNA ligase, cytoplasmic OS=Saccharomyces cerevisiae (strain ATCC 204508 / S288c) OX=559292 GN=THS1 PE=1 SV=2	1	3	84.519	846830	6312900	22285	166130	7.45479	1	3
252	P19882	Heat shock protein 60, mitochondrial	HSP60	sp|P19882|HSP60_YEAST Heat shock protein 60, mitochondrial OS=Saccharomyces cerevisiae (strain ATCC 204508 / S288c) OX=559292 GN=HSP60 PE=1 SV=1	11	22	60.751	38598000	268720000	1206200	8397500	6.96195	12	25
375	P38219	Obg-like ATPase 1	OLA1	sp|P38219|OLA1_YEAST Obg-like ATPase 1 OS=Saccharomyces cerevisiae (strain ATCC 204508 / S288c) OX=559292 GN=OLA1 PE=1 SV=1	3	9	44.174	7076100	48678000	294840	2028300	6.87932	3	9
259	P21954	Isocitrate dehydrogenase [NADP], mitochondrial	IDP1	sp|P21954|IDHP_YEAST Isocitrate dehydrogenase [NADP], mitochondrial OS=Saccharomyces cerevisiae (strain ATCC 204508 / S288c) OX=559292 GN=IDP1 PE=1 SV=1	6	15	48.19	12094000	82660000	525840	3593900	6.83459	6	16
346	P33442	40S ribosomal protein S1-A	RPS1A	sp|P33442|RS3A1_YEAST 40S ribosomal protein S1-A OS=Saccharomyces cerevisiae (strain ATCC 204508 / S288c) OX=559292 GN=RPS1A PE=1 SV=2	4	13	28.743	18950000	125070000	1114700	7357100	6.60007	4	14
383	P38720	6-phosphogluconate dehydrogenase, decarboxylating 1	GND1	sp|P38720|6PGD1_YEAST 6-phosphogluconate dehydrogenase, decarboxylating 1 OS=Saccharomyces cerevisiae (strain ATCC 204508 / S288c) OX=559292 GN=GND1 PE=1 SV=1	6	18	53.543	19315000	126710000	689830	4525300	6.56002	7	19
184	P0CX50;P0CX49	60S ribosomal protein L18-B;60S ribosomal protein L18-A	RPL18B;RPL18A	sp|P0CX50|RL18B_YEAST 60S ribosomal protein L18-B OS=Saccharomyces cerevisiae (strain ATCC 204508 / S288c) OX=559292 GN=RPL18B PE=1 SV=1;sp|P0CX49|RL18A_YEAST 60S ribosomal protein L18-A OS=Saccharomyces cerevisiae (strain ATCC 204508 / S288c) OX=559292 GN	1	3	20.563	3319800	21579000	301800	1961700	6.5	1	3
382	P38708	Putative proline--tRNA ligase YHR020W	YHR020W	sp|P38708|YHI0_YEAST Putative proline--tRNA ligase YHR020W OS=Saccharomyces cerevisiae (strain ATCC 204508 / S288c) OX=559292 GN=YHR020W PE=1 SV=1	1	2	77.385	686670	4387800	17167	109700	6.39017	1	2
159	P08417	Fumarate hydratase, mitochondrial	FUM1	sp|P08417|FUMH_YEAST Fumarate hydratase, mitochondrial OS=Saccharomyces cerevisiae (strain ATCC 204508 / S288c) OX=559292 GN=FUM1 PE=1 SV=2	3	7	53.151	5186100	32867000	216090	1369500	6.33764	3	7
188	P0CX83;P0CX82	60S ribosomal protein L19-B;60S ribosomal protein L19-A	RPL19B;RPL19A	sp|P0CX83|RL19B_YEAST 60S ribosomal protein L19-B OS=Saccharomyces cerevisiae (strain ATCC 204508 / S288c) OX=559292 GN=RPL19B PE=1 SV=1;sp|P0CX82|RL19A_YEAST 60S ribosomal protein L19-A OS=Saccharomyces cerevisiae (strain ATCC 204508 / S288c) OX=559292 GN	2	6	21.704	5713700	35955000	816240	5136400	6.29276	2	6
532	Q05506	Arginine--tRNA ligase, cytoplasmic		sp|Q05506|SYRC_YEAST Arginine--tRNA ligase, cytoplasmic OS=Saccharomyces cerevisiae (strain ATCC 204508 / S288c) OX=559292 GN=YDR341C PE=1 SV=1	4	12	69.524	5319900	33316000	126660	793250	6.26283	4	12
347	P33734	Imidazole glycerol phosphate synthase hisHF;Glutamine amidotransferase;Cyclase	HIS7	sp|P33734|HIS5_YEAST Imidazole glycerol phosphate synthase hisHF OS=Saccharomyces cerevisiae (strain ATCC 204508 / S288c) OX=559292 GN=HIS7 PE=1 SV=2	2	5	61.067	2117100	12386000	58808	344070	5.85073	2	5
451	P46367	Potassium-activated aldehyde dehydrogenase, mitochondrial	ALD4	sp|P46367|ALDH4_YEAST Potassium-activated aldehyde dehydrogenase, mitochondrial OS=Saccharomyces cerevisiae (strain ATCC 204508 / S288c) OX=559292 GN=ALD4 PE=1 SV=2	4	11	56.723	8083300	45794000	269440	1526500	5.66545	4	12
242	P17649	4-aminobutyrate aminotransferase	UGA1	sp|P17649|GABAT_YEAST 4-aminobutyrate aminotransferase OS=Saccharomyces cerevisiae (strain ATCC 204508 / S288c) OX=559292 GN=UGA1 PE=1 SV=2	3	5	52.946	1655300	9265000	63664	356350	5.59735	3	5
155	P07342	Acetolactate synthase catalytic subunit, mitochondrial	ILV2	sp|P07342|ILVB_YEAST Acetolactate synthase catalytic subunit, mitochondrial OS=Saccharomyces cerevisiae (strain ATCC 204508 / S288c) OX=559292 GN=ILV2 PE=1 SV=1	7	14	74.936	11434000	62163000	346490	1883700	5.43652	7	16
441	P41921-2;P41921	Glutathione reductase	GLR1	sp|P41921-2|GSHR_YEAST Isoform 2 of Glutathione reductase OS=Saccharomyces cerevisiae (strain ATCC 204508 / S288c) OX=559292 GN=GLR1;sp|P41921|GSHR_YEAST Glutathione reductase OS=Saccharomyces cerevisiae (strain ATCC 204508 / S288c) OX=559292 GN=GLR1 PE=1	1	3	51.577	1350300	7303900	54013	292160	5.40907	1	3
403	P39522	Dihydroxy-acid dehydratase, mitochondrial	ILV3	sp|P39522|ILV3_YEAST Dihydroxy-acid dehydratase, mitochondrial OS=Saccharomyces cerevisiae (strain ATCC 204508 / S288c) OX=559292 GN=ILV3 PE=1 SV=2	6	12	62.86	12055000	64984000	430550	2320800	5.39031	7	13
123	P05748;P54780	60S ribosomal protein L15-A;60S ribosomal protein L15-B	RPL15A;RPL15B	sp|P05748|RL15A_YEAST 60S ribosomal protein L15-A OS=Saccharomyces cerevisiae (strain ATCC 204508 / S288c) OX=559292 GN=RPL15A PE=1 SV=3;sp|P54780|RL15B_YEAST 60S ribosomal protein L15-B OS=Saccharomyces cerevisiae (strain ATCC 204508 / S288c) OX=559292 GN	2	4	24.422	3579600	18284000	447450	2285500	5.10783	2	4
103	P04147	Polyadenylate-binding protein, cytoplasmic and nuclear	PAB1	sp|P04147|PABP_YEAST Polyadenylate-binding protein, cytoplasmic and nuclear OS=Saccharomyces cerevisiae (strain ATCC 204508 / S288c) OX=559292 GN=PAB1 PE=1 SV=4	10	16	64.343	11570000	58912000	361560	1841000	5.09182	10	17
490	P53691	Peptidyl-prolyl cis-trans isomerase CPR6	CPR6	sp|P53691|PPID_YEAST Peptidyl-prolyl cis-trans isomerase CPR6 OS=Saccharomyces cerevisiae (strain ATCC 204508 / S288c) OX=559292 GN=CPR6 PE=1 SV=1	2	3	42.071	1577300	7513800	105150	500920	4.76386	2	3
305	P29547	Elongation factor 1-gamma 1	CAM1	sp|P29547|EF1G1_YEAST Elongation factor 1-gamma 1 OS=Saccharomyces cerevisiae (strain ATCC 204508 / S288c) OX=559292 GN=CAM1 PE=1 SV=2	4	4	47.087	3369400	16013000	134780	640530	4.75241	4	4
274	P23542	Aspartate aminotransferase, cytoplasmic	AAT2	sp|P23542|AATC_YEAST Aspartate aminotransferase, cytoplasmic OS=Saccharomyces cerevisiae (strain ATCC 204508 / S288c) OX=559292 GN=AAT2 PE=1 SV=3	5	8	46.057	7225600	34275000	328440	1557900	4.74333	5	9
327	P32481	Eukaryotic translation initiation factor 2 subunit gamma	GCD11	sp|P32481|IF2G_YEAST Eukaryotic translation initiation factor 2 subunit gamma OS=Saccharomyces cerevisiae (strain ATCC 204508 / S288c) OX=559292 GN=GCD11 PE=1 SV=1	1	2	57.865	883300	4187800	35332	167510	4.74103	1	2
516	Q02753;Q12672	60S ribosomal protein L21-A;60S ribosomal protein L21-B	RPL21A;RPL21B	sp|Q02753|RL21A_YEAST 60S ribosomal protein L21-A OS=Saccharomyces cerevisiae (strain ATCC 204508 / S288c) OX=559292 GN=RPL21A PE=1 SV=1;sp|Q12672|RL21B_YEAST 60S ribosomal protein L21-B OS=Saccharomyces cerevisiae (strain ATCC 204508 / S288c) OX=559292 GN	1	3	18.242	3464800	15651000	494970	2235800	4.51704	1	3
231	P16140	V-type proton ATPase subunit B	VMA2	sp|P16140|VATB_YEAST V-type proton ATPase subunit B OS=Saccharomyces cerevisiae (strain ATCC 204508 / S288c) OX=559292 GN=VMA2 PE=1 SV=2	9	18	57.749	18033000	80974000	621820	2792200	4.49037	9	19
295	P27614	Carboxypeptidase S	CPS1	sp|P27614|CBPS_YEAST Carboxypeptidase S OS=Saccharomyces cerevisiae (strain ATCC 204508 / S288c) OX=559292 GN=CPS1 PE=1 SV=2	1	2	64.596	912370	3983900	36495	159360	4.36663	1	2
386	P38788	Ribosome-associated complex subunit SSZ1	SSZ1	sp|P38788|SSZ1_YEAST Ribosome-associated complex subunit SSZ1 OS=Saccharomyces cerevisiae (strain ATCC 204508 / S288c) OX=559292 GN=SSZ1 PE=1 SV=2	5	11	58.237	5851000	25379000	201760	875140	4.33753	5	11
564	Q12464	RuvB-like protein 2	RVB2	sp|Q12464|RUVB2_YEAST RuvB-like protein 2 OS=Saccharomyces cerevisiae (strain ATCC 204508 / S288c) OX=559292 GN=RVB2 PE=1 SV=1	1	1	51.611	573280	2484300	19109	82811	4.33361	1	2
104	P04173	3-isopropylmalate dehydrogenase	LEU2	sp|P04173|LEU3_YEAST 3-isopropylmalate dehydrogenase OS=Saccharomyces cerevisiae (strain ATCC 204508 / S288c) OX=559292 GN=LEU2 PE=1 SV=4	22	25	38.952	525220000	2229200000	25010000	106150000	4.2443	29	56
554	Q12230	Sphingolipid long chain base-responsive protein LSP1	LSP1	sp|Q12230|LSP1_YEAST Sphingolipid long chain base-responsive protein LSP1 OS=Saccharomyces cerevisiae (strain ATCC 204508 / S288c) OX=559292 GN=LSP1 PE=1 SV=1	2	3	38.071	3101800	13005000	206780	867000	4.19286	2	3
201	P11484	Heat shock protein SSB1	SSB1	sp|P11484|SSB1_YEAST Ribosome-associated molecular chaperone SSB1 OS=Saccharomyces cerevisiae (strain ATCC 204508 / S288c) OX=559292 GN=SSB1 PE=1 SV=3	16	27	66.601	110740000	462860000	3691400	15429000	4.17972	18	34
171	P0CS90	Heat shock protein SSC1, mitochondrial	SSC1	sp|P0CS90|HSP77_YEAST Import motor subunit, mitochondrial OS=Saccharomyces cerevisiae (strain ATCC 204508 / S288c) OX=559292 GN=SSC1 PE=1 SV=1	16	19	70.627	45443000	189820000	1465900	6123300	4.17716	19	24
193	P10592	Heat shock protein SSA2	SSA2	sp|P10592|HSP72_YEAST Heat shock protein SSA2 OS=Saccharomyces cerevisiae (strain ATCC 204508 / S288c) OX=559292 GN=SSA2 PE=1 SV=3	6	8	69.469	21304000	88890000	591780	2469200	4.1725	7	9
488	P53312	Succinyl-CoA ligase [ADP-forming] subunit beta, mitochondrial	LSC2	sp|P53312|SUCB_YEAST Succinate--CoA ligase [ADP-forming] subunit beta, mitochondrial OS=Saccharomyces cerevisiae (strain ATCC 204508 / S288c) OX=559292 GN=LSC2 PE=1 SV=1	1	3	46.9	1505700	6194000	53773	221210	4.11377	1	3
181	P0CX42;P0CX41	60S ribosomal protein L23-B;60S ribosomal protein L23-A	RPL23B;RPL23A	sp|P0CX42|RL23B_YEAST 60S ribosomal protein L23-B OS=Saccharomyces cerevisiae (strain ATCC 204508 / S288c) OX=559292 GN=RPL23B PE=1 SV=1;sp|P0CX41|RL23A_YEAST 60S ribosomal protein L23-A OS=Saccharomyces cerevisiae (strain ATCC 204508 / S288c) OX=559292 GN	1	1	14.473	783720	3159400	87080	351050	4.03135	1	2
251	P19414	Aconitate hydratase, mitochondrial	ACO1	sp|P19414|ACON_YEAST Aconitate hydratase, mitochondrial OS=Saccharomyces cerevisiae (strain ATCC 204508 / S288c) OX=559292 GN=ACO1 PE=1 SV=2	10	19	85.367	32729000	130510000	818230	3262800	3.98763	12	23
222	P15180	Lysine--tRNA ligase, cytoplasmic	KRS1	sp|P15180|SYKC_YEAST Lysine--tRNA ligase, cytoplasmic OS=Saccharomyces cerevisiae (strain ATCC 204508 / S288c) OX=559292 GN=KRS1 PE=1 SV=2	5	9	67.958	9998000	39583000	370300	1466000	3.95895	5	9
121	P05740	60S ribosomal protein L17-A	RPL17A	sp|P05740|RL17A_YEAST 60S ribosomal protein L17-A OS=Saccharomyces cerevisiae (strain ATCC 204508 / S288c) OX=559292 GN=RPL17A PE=1 SV=4	3	6	20.549	10408000	40941000	1486800	5848600	3.93368	4	8
80	P00830	ATP synthase subunit beta, mitochondrial	ATP2	sp|P00830|ATPB_YEAST ATP synthase subunit beta, mitochondrial OS=Saccharomyces cerevisiae (strain ATCC 204508 / S288c) OX=559292 GN=ATP2 PE=1 SV=2	14	20	54.793	64908000	253970000	2404000	9406300	3.91277	14	26
308	P30624	Long-chain-fatty-acid--CoA ligase 1	FAA1	sp|P30624|LCF1_YEAST Long-chain-fatty-acid--CoA ligase 1 OS=Saccharomyces cerevisiae (strain ATCC 204508 / S288c) OX=559292 GN=FAA1 PE=1 SV=1	2	4	77.865	1072500	4122900	28223	108500	3.84438	3	4
506	Q00711	Succinate dehydrogenase [ubiquinone] flavoprotein subunit, mitochondrial	SDH1	sp|Q00711|SDHA_YEAST Succinate dehydrogenase [ubiquinone] flavoprotein subunit, mitochondrial OS=Saccharomyces cerevisiae (strain ATCC 204508 / S288c) OX=559292 GN=SDH1 PE=1 SV=1	4	6	70.229	5353700	19754000	167300	617300	3.68978	4	6
207	P12709	Glucose-6-phosphate isomerase	PGI1	sp|P12709|G6PI_YEAST Glucose-6-phosphate isomerase OS=Saccharomyces cerevisiae (strain ATCC 204508 / S288c) OX=559292 GN=PGI1 PE=1 SV=3	8	14	61.298	54150000	195240000	2166000	7809500	3.60549	10	19
404	P39676	Flavohemoprotein	YHB1	sp|P39676|FHP_YEAST Flavohemoprotein OS=Saccharomyces cerevisiae (strain ATCC 204508 / S288c) OX=559292 GN=YHB1 PE=1 SV=2	7	12	44.646	35474000	121370000	1970800	6742700	3.4213	7	14
362	P37291	Serine hydroxymethyltransferase, cytosolic	SHM2	sp|P37291|GLYC_YEAST Serine hydroxymethyltransferase, cytosolic OS=Saccharomyces cerevisiae (strain ATCC 204508 / S288c) OX=559292 GN=SHM2 PE=1 SV=2	5	10	52.218	19471000	65266000	721150	2417300	3.35201	6	12
192	P10591	Heat shock protein SSA1	SSA1	sp|P10591|HSP71_YEAST Heat shock protein SSA1 OS=Saccharomyces cerevisiae (strain ATCC 204508 / S288c) OX=559292 GN=SSA1 PE=1 SV=4	23	33	69.656	296180000	987010000	8462400	28200000	3.33239	35	63
144	P07257	Cytochrome b-c1 complex subunit 2, mitochondrial	QCR2	sp|P07257|QCR2_YEAST Cytochrome b-c1 complex subunit 2, mitochondrial OS=Saccharomyces cerevisiae (strain ATCC 204508 / S288c) OX=559292 GN=QCR2 PE=1 SV=1	1	3	40.478	1003600	3323500	47790	158260	3.31157	1	3
126	P0CH09;P0CH08;P05759;P0CG63	Ubiquitin-60S ribosomal protein L40;Ubiquitin;60S ribosomal protein L40;Ubiquitin-40S ribosomal protein S31;Ubiquitin;40S ribosomal protein S31;Polyubiquitin;Ubiquitin	RPL40B;RPL40A;RPS31;UBI4	sp|P0CH09|RL40B_YEAST Ubiquitin-60S ribosomal protein L40 OS=Saccharomyces cerevisiae (strain ATCC 204508 / S288c) OX=559292 GN=RPL40B PE=1 SV=1;sp|P0CH08|RL40A_YEAST Ubiquitin-60S ribosomal protein L40 OS=Saccharomyces cerevisiae (strain ATCC 204508 / S28	3	3	14.554	12631000	40441000	2105200	6740100	3.20164	3	4
487	P53303	Zinc finger protein ZPR1	ZPR1	sp|P53303|ZPR1_YEAST Zinc finger protein ZPR1 OS=Saccharomyces cerevisiae (strain ATCC 204508 / S288c) OX=559292 GN=ZPR1 PE=1 SV=1	1	2	55.071	1157400	3699200	42867	137010	3.19616	1	2
227	P15705	Heat shock protein STI1	STI1	sp|P15705|STI1_YEAST Heat shock protein STI1 OS=Saccharomyces cerevisiae (strain ATCC 204508 / S288c) OX=559292 GN=STI1 PE=1 SV=1	1	3	66.264	1878800	5992900	56934	181600	3.18966	1	3
378	P38625	GMP synthase [glutamine-hydrolyzing]	GUA1	sp|P38625|GUAA_YEAST GMP synthase [glutamine-hydrolyzing] OS=Saccharomyces cerevisiae (strain ATCC 204508 / S288c) OX=559292 GN=GUA1 PE=1 SV=4	5	8	58.482	7205000	22941000	218330	695190	3.18412	5	8
83	P00925	Enolase 2	ENO2	sp|P00925|ENO2_YEAST Enolase 2 OS=Saccharomyces cerevisiae (strain ATCC 204508 / S288c) OX=559292 GN=ENO2 PE=1 SV=2	23	25	46.914	790550000	2489900000	39528000	124500000	3.14967	43	66
164	P09733	Tubulin alpha-1 chain	TUB1	sp|P09733|TBA1_YEAST Tubulin alpha-1 chain OS=Saccharomyces cerevisiae (strain ATCC 204508 / S288c) OX=559292 GN=TUB1 PE=1 SV=2	1	2	49.799	1395900	4376300	69794	218810	3.13508	1	2
349	P34167	Eukaryotic translation initiation factor 4B	TIF3	sp|P34167|IF4B_YEAST Eukaryotic translation initiation factor 4B OS=Saccharomyces cerevisiae (strain ATCC 204508 / S288c) OX=559292 GN=TIF3 PE=1 SV=1	2	5	48.521	2927400	8918400	104550	318520	3.04658	2	5
459	P47079	T-complex protein 1 subunit theta	CCT8	sp|P47079|TCPQ_YEAST T-complex protein 1 subunit theta OS=Saccharomyces cerevisiae (strain ATCC 204508 / S288c) OX=559292 GN=CCT8 PE=1 SV=1	2	3	61.662	1042200	3132300	32568	97886	3.00559	2	3
234	P16521	Elongation factor 3A	YEF3	sp|P16521|EF3A_YEAST Elongation factor 3A OS=Saccharomyces cerevisiae (strain ATCC 204508 / S288c) OX=559292 GN=YEF3 PE=1 SV=4	3	9	115.94	6232700	18621000	127200	380030	2.98766	3	10
322	P32449	Phospho-2-dehydro-3-deoxyheptonate aldolase, tyrosine-inhibited	ARO4	sp|P32449|AROG_YEAST Phospho-2-dehydro-3-deoxyheptonate aldolase, tyrosine-inhibited OS=Saccharomyces cerevisiae (strain ATCC 204508 / S288c) OX=559292 GN=ARO4 PE=1 SV=2	5	8	39.749	14975000	44146000	998340	2943100	2.94799	5	8
97	P02829	ATP-dependent molecular chaperone HSP82	HSP82	sp|P02829|HSP82_YEAST ATP-dependent molecular chaperone HSP82 OS=Saccharomyces cerevisiae (strain ATCC 204508 / S288c) OX=559292 GN=HSP82 PE=1 SV=1	3	4	81.405	5847400	17028000	162430	473010	2.91209	3	4
214	P14126	60S ribosomal protein L3	RPL3	sp|P14126|RL3_YEAST 60S ribosomal protein L3 OS=Saccharomyces cerevisiae (strain ATCC 204508 / S288c) OX=559292 GN=RPL3 PE=1 SV=4	5	7	43.757	17521000	50693000	876040	2534700	2.89336	7	7
221	P15108	ATP-dependent molecular chaperone HSC82	HSC82	sp|P15108|HSC82_YEAST ATP-dependent molecular chaperone HSC82 OS=Saccharomyces cerevisiae (strain ATCC 204508 / S288c) OX=559292 GN=HSC82 PE=1 SV=4	22	27	80.899	124960000	356620000	3377200	9638400	2.85396	23	33
62	P05755;O13516	40S ribosomal protein S9-B;40S ribosomal protein S9-A	RPS9B;RPS9A	sp|P05755|RS9B_YEAST 40S ribosomal protein S9-B OS=Saccharomyces cerevisiae (strain ATCC 204508 / S288c) OX=559292 GN=RPS9B PE=1 SV=4;sp|O13516|RS9A_YEAST 40S ribosomal protein S9-A OS=Saccharomyces cerevisiae (strain ATCC 204508 / S288c) OX=559292 GN=RPS9	2	2	22.298	2557200	7291200	255720	729120	2.85124	2	2
522	Q03558	NADPH dehydrogenase 2	OYE2	sp|Q03558|OYE2_YEAST NADPH dehydrogenase 2 OS=Saccharomyces cerevisiae (strain ATCC 204508 / S288c) OX=559292 GN=OYE2 PE=1 SV=3	5	6	45.01	9131100	25854000	507280	1436300	2.83138	6	7
236	P16861	ATP-dependent 6-phosphofructokinase subunit alpha	PFK1	sp|P16861|PFKA1_YEAST ATP-dependent 6-phosphofructokinase subunit alpha OS=Saccharomyces cerevisiae (strain ATCC 204508 / S288c) OX=559292 GN=PFK1 PE=1 SV=1	1	2	107.97	1276500	3526100	23639	65298	2.7623	1	2
118	P05694	5-methyltetrahydropteroyltriglutamate--homocysteine methyltransferase	MET6	sp|P05694|METE_YEAST 5-methyltetrahydropteroyltriglutamate--homocysteine methyltransferase OS=Saccharomyces cerevisiae (strain ATCC 204508 / S288c) OX=559292 GN=MET6 PE=1 SV=4	25	30	85.859	97167000	263620000	2259700	6130800	2.7131	27	32
130	P06168	Ketol-acid reductoisomerase, mitochondrial	ILV5	sp|P06168|ILV5_YEAST Ketol-acid reductoisomerase, mitochondrial OS=Saccharomyces cerevisiae (strain ATCC 204508 / S288c) OX=559292 GN=ILV5 PE=1 SV=1	5	8	44.368	8911400	23670000	469020	1245800	2.65618	5	9
499	P54838	Dihydroxyacetone kinase 1	DAK1	sp|P54838|DAK1_YEAST Dihydroxyacetone kinase 1 OS=Saccharomyces cerevisiae (strain ATCC 204508 / S288c) OX=559292 GN=DAK1 PE=1 SV=1	3	5	62.206	3163200	8319600	105440	277320	2.63012	3	5
156	Q99260;P07560	GTP-binding protein YPT6;Ras-related protein SEC4	YPT6;SEC4	sp|Q99260|YPT6_YEAST GTP-binding protein YPT6 OS=Saccharomyces cerevisiae (strain ATCC 204508 / S288c) OX=559292 GN=YPT6 PE=1 SV=1;sp|P07560|SEC4_YEAST Ras-related protein SEC4 OS=Saccharomyces cerevisiae (strain ATCC 204508 / S288c) OX=559292 GN=SEC4 PE=1	1	1	24.412	836720	2176100	64363	167390	2.60072	1	1
75	P00549	Pyruvate kinase 1	CDC19	sp|P00549|KPYK1_YEAST Pyruvate kinase 1 OS=Saccharomyces cerevisiae (strain ATCC 204508 / S288c) OX=559292 GN=CDC19 PE=1 SV=2	28	31	54.544	398200000	1026000000	14221000	36643000	2.57668	45	55
498	P54115	Magnesium-activated aldehyde dehydrogenase, cytosolic	ALD6	sp|P54115|ALDH6_YEAST Magnesium-activated aldehyde dehydrogenase, cytosolic OS=Saccharomyces cerevisiae (strain ATCC 204508 / S288c) OX=559292 GN=ALD6 PE=1 SV=4	12	16	54.414	44699000	114740000	1596400	4098000	2.56703	12	18
307	P29952	Mannose-6-phosphate isomerase	PMI40	sp|P29952|MPI_YEAST Mannose-6-phosphate isomerase OS=Saccharomyces cerevisiae (strain ATCC 204508 / S288c) OX=559292 GN=PMI40 PE=1 SV=4	1	3	48.188	7416800	18544000	296670	741750	2.50025	1	4
158	P07991	Ornithine aminotransferase	CAR2	sp|P07991|OAT_YEAST Ornithine aminotransferase OS=Saccharomyces cerevisiae (strain ATCC 204508 / S288c) OX=559292 GN=CAR2 PE=1 SV=2	2	2	46.085	974890	2388900	40620	99537	2.45044	2	2
238	P17255	V-type proton ATPase catalytic subunit A;Endonuclease PI-SceI	VMA1	sp|P17255|VATA_YEAST V-type proton ATPase catalytic subunit A OS=Saccharomyces cerevisiae (strain ATCC 204508 / S288c) OX=559292 GN=VMA1 PE=1 SV=3	14	25	118.64	37079000	90617000	598040	1461600	2.44398	15	25
112	P04807	Hexokinase-2	HXK2	sp|P04807|HXKB_YEAST Hexokinase-2 OS=Saccharomyces cerevisiae (strain ATCC 204508 / S288c) OX=559292 GN=HXK2 PE=1 SV=4	13	18	53.942	100980000	245760000	3740100	9102200	2.43368	17	23
76	P00560	Phosphoglycerate kinase	PGK1	sp|P00560|PGK_YEAST Phosphoglycerate kinase OS=Saccharomyces cerevisiae (strain ATCC 204508 / S288c) OX=559292 GN=PGK1 PE=1 SV=2	26	28	44.738	710070000	1688200000	26299000	62525000	2.37747	43	47
204	P12385	Eukaryotic peptide chain release factor subunit 1	SUP45	sp|P12385|ERF1_YEAST Eukaryotic peptide chain release factor subunit 1 OS=Saccharomyces cerevisiae (strain ATCC 204508 / S288c) OX=559292 GN=SUP45 PE=1 SV=2	3	5	49.005	4422800	10411000	157960	371830	2.35395	3	5
91	P02309	Histone H4	HHF1	sp|P02309|H4_YEAST Histone H4 OS=Saccharomyces cerevisiae (strain ATCC 204508 / S288c) OX=559292 GN=HHF1 PE=1 SV=2	2	2	11.368	4953700	11550000	825610	1925000	2.33161	2	3
282	P25491	Mitochondrial protein import protein MAS5	YDJ1	sp|P25491|MAS5_YEAST Mitochondrial protein import protein MAS5 OS=Saccharomyces cerevisiae (strain ATCC 204508 / S288c) OX=559292 GN=YDJ1 PE=1 SV=1	5	8	44.67	11311000	26000000	706970	1625000	2.29854	5	8
299	P28274	CTP synthase 1	URA7	sp|P28274|URA7_YEAST CTP synthase 1 OS=Saccharomyces cerevisiae (strain ATCC 204508 / S288c) OX=559292 GN=URA7 PE=1 SV=2	2	3	64.71	1822500	4094800	60751	136490	2.24671	2	3
333	P32589	Heat shock protein homolog SSE1	SSE1	sp|P32589|HSP7F_YEAST Heat shock protein homolog SSE1 OS=Saccharomyces cerevisiae (strain ATCC 204508 / S288c) OX=559292 GN=SSE1 PE=1 SV=4	13	19	77.365	58782000	131600000	1588700	3556900	2.23887	13	23
178	P0CX36;P0CX35	40S ribosomal protein S4-B;40S ribosomal protein S4-A	RPS4B;RPS4A	sp|P0CX36|RS4B_YEAST 40S ribosomal protein S4-B OS=Saccharomyces cerevisiae (strain ATCC 204508 / S288c) OX=559292 GN=RPS4B PE=1 SV=1;sp|P0CX35|RS4A_YEAST 40S ribosomal protein S4-A OS=Saccharomyces cerevisiae (strain ATCC 204508 / S288c) OX=559292 GN=RPS4	3	5	29.41	6503300	14520000	406460	907480	2.23264	3	5
110	P04802	Aspartate--tRNA ligase, cytoplasmic	DPS1	sp|P04802|SYDC_YEAST Aspartate--tRNA ligase, cytoplasmic OS=Saccharomyces cerevisiae (strain ATCC 204508 / S288c) OX=559292 GN=DPS1 PE=1 SV=3	9	11	63.515	17535000	38083000	547950	1190100	2.17191	9	11
361	P37012	Phosphoglucomutase 2	PGM2	sp|P37012|PGM2_YEAST Phosphoglucomutase 2 OS=Saccharomyces cerevisiae (strain ATCC 204508 / S288c) OX=559292 GN=PGM2 PE=1 SV=1	8	10	63.088	24014000	52035000	828070	1794300	2.16685	9	13
316	P32324	Elongation factor 2	EFT1	sp|P32324|EF2_YEAST Elongation factor 2 OS=Saccharomyces cerevisiae (strain ATCC 204508 / S288c) OX=559292 GN=EFT1 PE=1 SV=1	20	23	93.288	76921000	165990000	1672200	3608400	2.15788	22	27
501	P54885	Gamma-glutamyl phosphate reductase	PRO2	sp|P54885|PROA_YEAST Gamma-glutamyl phosphate reductase OS=Saccharomyces cerevisiae (strain ATCC 204508 / S288c) OX=559292 GN=PRO2 PE=1 SV=1	4	7	49.74	6539100	14100000	251500	542320	2.15634	5	7
504	P80210	Adenylosuccinate synthetase	ADE12	sp|P80210|PURA_YEAST Adenylosuccinate synthetase OS=Saccharomyces cerevisiae (strain ATCC 204508 / S288c) OX=559292 GN=ADE12 PE=1 SV=3	7	6	48.279	10249000	21496000	465890	977090	2.09725	7	6
381	P38707	Asparagine--tRNA ligase, cytoplasmic	DED81	sp|P38707|SYNC_YEAST Asparagine--tRNA ligase, cytoplasmic OS=Saccharomyces cerevisiae (strain ATCC 204508 / S288c) OX=559292 GN=DED81 PE=1 SV=1	4	5	62.206	6282400	13093000	224370	467620	2.08415	4	5
228	P15891	Actin-binding protein	ABP1	sp|P15891|ABP1_YEAST Actin-binding protein OS=Saccharomyces cerevisiae (strain ATCC 204508 / S288c) OX=559292 GN=ABP1 PE=1 SV=4	1	2	65.575	1283100	2673200	34678	72249	2.08342	1	2
248	P19097	Fatty acid synthase subunit alpha;Acyl carrier;3-oxoacyl-[acyl-carrier-protein] reductase;3-oxoacyl-[acyl-carrier-protein] synthase	FAS2	sp|P19097|FAS2_YEAST Fatty acid synthase subunit alpha OS=Saccharomyces cerevisiae (strain ATCC 204508 / S288c) OX=559292 GN=FAS2 PE=1 SV=2	1	4	206.94	1784000	3669100	17154	35280	2.05666	1	4
245	P18412	Ty transcription activator TEC1	TEC1	sp|P18412|TEC1_YEAST Ty transcription activator TEC1 OS=Saccharomyces cerevisiae (strain ATCC 204508 / S288c) OX=559292 GN=TEC1 PE=1 SV=1	19	20	55.157	294490000	601790000	15500000	31673000	2.04342	24	28
160	P08431	Galactose-1-phosphate uridylyltransferase	GAL7	sp|P08431|GAL7_YEAST Galactose-1-phosphate uridylyltransferase OS=Saccharomyces cerevisiae (strain ATCC 204508 / S288c) OX=559292 GN=GAL7 PE=1 SV=4	9	13	42.385	56186000	114690000	2957200	6036200	2.04119	11	14
535	Q06408	Transaminated amino acid decarboxylase	ARO10	sp|Q06408|ARO10_YEAST Transaminated amino acid decarboxylase OS=Saccharomyces cerevisiae (strain ATCC 204508 / S288c) OX=559292 GN=ARO10 PE=1 SV=1	4	6	71.384	7263200	14803000	207520	422940	2.03807	4	6
96	P02557	Tubulin beta chain	TUB2	sp|P02557|TBB_YEAST Tubulin beta chain OS=Saccharomyces cerevisiae (strain ATCC 204508 / S288c) OX=559292 GN=TUB2 PE=1 SV=2	4	5	50.922	5786900	11716000	385790	781090	2.02465	4	5
507	Q00764	Alpha,alpha-trehalose-phosphate synthase [UDP-forming] 56 kDa subunit	TPS1	sp|Q00764|TPS1_YEAST Alpha,alpha-trehalose-phosphate synthase [UDP-forming] 56 kDa subunit OS=Saccharomyces cerevisiae (strain ATCC 204508 / S288c) OX=559292 GN=TPS1 PE=1 SV=2	4	7	56.147	9503000	19202000	475150	960080	2.02058	4	7
267	P22768	Argininosuccinate synthase	ARG1	sp|P22768|ASSY_YEAST Argininosuccinate synthase OS=Saccharomyces cerevisiae (strain ATCC 204508 / S288c) OX=559292 GN=ARG1 PE=1 SV=3	8	7	46.927	36730000	71520000	1836500	3576000	1.94718	8	8
147	P07262	NADP-specific glutamate dehydrogenase 1	GDH1	sp|P07262|DHE4_YEAST NADP-specific glutamate dehydrogenase 1 OS=Saccharomyces cerevisiae (strain ATCC 204508 / S288c) OX=559292 GN=GDH1 PE=1 SV=2	17	20	49.569	128330000	247940000	4139600	7998000	1.93207	19	26
512	Q01855	40S ribosomal protein S15	RPS15	sp|Q01855|RS15_YEAST 40S ribosomal protein S15 OS=Saccharomyces cerevisiae (strain ATCC 204508 / S288c) OX=559292 GN=RPS15 PE=1 SV=1	1	1	16.002	1207500	2309500	172500	329920	1.91258	1	1
412	P39958	Rab GDP-dissociation inhibitor	GDI1	sp|P39958|GDI1_YEAST Rab GDP-dissociation inhibitor OS=Saccharomyces cerevisiae (strain ATCC 204508 / S288c) OX=559292 GN=GDI1 PE=1 SV=1	4	3	51.206	2001000	3608600	86999	156900	1.80347	4	4
434	P41338	Acetyl-CoA acetyltransferase	ERG10	sp|P41338|THIL_YEAST Acetyl-CoA acetyltransferase OS=Saccharomyces cerevisiae (strain ATCC 204508 / S288c) OX=559292 GN=ERG10 PE=1 SV=3	2	4	41.728	5019200	8926700	250960	446330	1.77849	2	4
111	P04806	Hexokinase-1	HXK1	sp|P04806|HXKA_YEAST Hexokinase-1 OS=Saccharomyces cerevisiae (strain ATCC 204508 / S288c) OX=559292 GN=HXK1 PE=1 SV=2	15	16	53.738	84584000	148540000	3132700	5501600	1.75618	17	17
483	P53212	Probable transcriptional regulatory protein HAH1	YGR021W	sp|P53212|YG1D_YEAST Probable transcriptional regulatory protein HAH1 OS=Saccharomyces cerevisiae (strain ATCC 204508 / S288c) OX=559292 GN=YGR021W PE=1 SV=1	23	20	31.699	8178500000	14085000000	584180000	1006100000	1.72224	134	159
99	P02994	Elongation factor 1-alpha	TEF1	sp|P02994|EF1A_YEAST Elongation factor 1-alpha OS=Saccharomyces cerevisiae (strain ATCC 204508 / S288c) OX=559292 GN=TEF1 PE=1 SV=1	15	16	50.032	1050200000	1716200000	47735000	78008000	1.63419	27	35
395	P38998	Saccharopine dehydrogenase [NAD(+), L-lysine-forming]	LYS1	sp|P38998|LYS1_YEAST Saccharopine dehydrogenase [NAD(+), L-lysine-forming] OS=Saccharomyces cerevisiae (strain ATCC 204508 / S288c) OX=559292 GN=LYS1 PE=1 SV=3	2	3	41.464	2691500	4349900	134580	217490	1.61606	2	4
264	P22202	Heat shock protein SSA4	SSA4	sp|P22202|HSP74_YEAST Heat shock protein SSA4 OS=Saccharomyces cerevisiae (strain ATCC 204508 / S288c) OX=559292 GN=SSA4 PE=1 SV=3	2	2	69.65	3220200	5196600	94712	152840	1.61373	2	2
225	P15624	Phenylalanine--tRNA ligase beta subunit	FRS1	sp|P15624|SYFB_YEAST Phenylalanine--tRNA ligase beta subunit OS=Saccharomyces cerevisiae (strain ATCC 204508 / S288c) OX=559292 GN=FRS1 PE=1 SV=3	4	4	67.364	4729200	7483700	147790	233870	1.58245	4	4
141	P07246	Alcohol dehydrogenase 3, mitochondrial	ADH3	sp|P07246|ADH3_YEAST Alcohol dehydrogenase 3, mitochondrial OS=Saccharomyces cerevisiae (strain ATCC 204508 / S288c) OX=559292 GN=ADH3 PE=1 SV=2	1	2	40.369	2194600	3463100	99753	157410	1.578	1	2
328	P32485	Mitogen-activated protein kinase HOG1	HOG1	sp|P32485|HOG1_YEAST Mitogen-activated protein kinase HOG1 OS=Saccharomyces cerevisiae (strain ATCC 204508 / S288c) OX=559292 GN=HOG1 PE=1 SV=2	1	1	48.858	1200600	1859900	57169	88569	1.54925	1	1
139	P07244	Bifunctional purine biosynthetic protein ADE5,7;Phosphoribosylamine--glycine ligase;Phosphoribosylformylglycinamidine cyclo-ligase	ADE5,7	sp|P07244|PUR2_YEAST Bifunctional purine biosynthetic protein ADE5,7 OS=Saccharomyces cerevisiae (strain ATCC 204508 / S288c) OX=559292 GN=ADE5,7 PE=1 SV=1	5	7	86.067	7885100	12172000	197130	304300	1.54365	5	7
114	P05030;P19657	Plasma membrane ATPase 1;Plasma membrane ATPase 2	PMA1;PMA2	sp|P05030|PMA1_YEAST Plasma membrane ATPase 1 OS=Saccharomyces cerevisiae (strain ATCC 204508 / S288c) OX=559292 GN=PMA1 PE=1 SV=2;sp|P19657|PMA2_YEAST Plasma membrane ATPase 2 OS=Saccharomyces cerevisiae (strain ATCC 204508 / S288c) OX=559292 GN=PMA2 PE=1	4	7	99.618	19663000	29665000	655430	988840	1.50869	5	8
106	P04397	Bifunctional protein GAL10;UDP-glucose 4-epimerase;Aldose 1-epimerase	GAL10	sp|P04397|GAL10_YEAST Bifunctional protein GAL10 OS=Saccharomyces cerevisiae (strain ATCC 204508 / S288c) OX=559292 GN=GAL10 PE=1 SV=2	23	26	78.194	270960000	402330000	7526700	11176000	1.48485	31	32
442	P41939	Isocitrate dehydrogenase [NADP] cytoplasmic	IDP2	sp|P41939|IDHC_YEAST Isocitrate dehydrogenase [NADP] cytoplasmic OS=Saccharomyces cerevisiae (strain ATCC 204508 / S288c) OX=559292 GN=IDP2 PE=1 SV=2	3	2	46.562	5447200	8082500	194540	288660	1.48381	3	3
77	P00729	Carboxypeptidase Y	PRC1	sp|P00729|CBPY_YEAST Carboxypeptidase Y OS=Saccharomyces cerevisiae (strain ATCC 204508 / S288c) OX=559292 GN=PRC1 PE=1 SV=1	3	3	59.801	4974000	7309500	261790	384710	1.46954	3	3
569	Q12753	Transcriptional activator HAA1	HAA1	sp|Q12753|HAA1_YEAST Transcriptional activator HAA1 OS=Saccharomyces cerevisiae (strain ATCC 204508 / S288c) OX=559292 GN=HAA1 PE=1 SV=1	15	16	76.67	149820000	218720000	5762300	8412300	1.45989	17	22
497	P54113	Bifunctional purine biosynthesis protein ADE16;Phosphoribosylaminoimidazolecarboxamide formyltransferase;IMP cyclohydrolase	ADE16	sp|P54113|PUR91_YEAST Bifunctional purine biosynthesis protein ADE16 OS=Saccharomyces cerevisiae (strain ATCC 204508 / S288c) OX=559292 GN=ADE16 PE=1 SV=1	2	3	65.282	2043700	2936600	61929	88987	1.43692	2	3
208	P12753	DNA repair protein RAD50	RAD50	sp|P12753|RAD50_YEAST DNA repair protein RAD50 OS=Saccharomyces cerevisiae (strain ATCC 204508 / S288c) OX=559292 GN=RAD50 PE=1 SV=1	1	1	152.57	4205500	6040400	50669	72776	1.4363	1	1
86	P00937	Multifunctional tryptophan biosynthesis protein;Anthranilate synthase component 2;Indole-3-glycerol phosphate synthase	TRP3	sp|P00937|TRPG_YEAST Multifunctional tryptophan biosynthesis protein OS=Saccharomyces cerevisiae (strain ATCC 204508 / S288c) OX=559292 GN=TRP3 PE=1 SV=2	3	4	53.489	4488300	6362700	172630	244720	1.4176	3	4
107	P04449;P24000	60S ribosomal protein L24-A;60S ribosomal protein L24-B	RPL24A;RPL24B	sp|P04449|RL24A_YEAST 60S ribosomal protein L24-A OS=Saccharomyces cerevisiae (strain ATCC 204508 / S288c) OX=559292 GN=RPL24A PE=1 SV=1;sp|P24000|RL24B_YEAST 60S ribosomal protein L24-B OS=Saccharomyces cerevisiae (strain ATCC 204508 / S288c) OX=559292 GN	3	3	17.613	12193000	17086000	2438600	3417200	1.4013	3	3
172	P0CX24;P0CX23	60S ribosomal protein L20-B;60S ribosomal protein L20-A	RPL20B;RPL20A	sp|P0CX24|RL20B_YEAST 60S ribosomal protein L20-B OS=Saccharomyces cerevisiae (strain ATCC 204508 / S288c) OX=559292 GN=RPL20B PE=1 SV=1;sp|P0CX23|RL20A_YEAST 60S ribosomal protein L20-A OS=Saccharomyces cerevisiae (strain ATCC 204508 / S288c) OX=559292 GN	2	3	20.437	5369700	7368000	671210	921000	1.37215	2	3
281	P25443	40S ribosomal protein S2	RPS2	sp|P25443|RS2_YEAST 40S ribosomal protein S2 OS=Saccharomyces cerevisiae (strain ATCC 204508 / S288c) OX=559292 GN=RPS2 PE=1 SV=3	3	4	27.449	13506000	18498000	1038900	1423000	1.36972	3	4
220	P15019	Transaldolase	TAL1	sp|P15019|TAL1_YEAST Transaldolase OS=Saccharomyces cerevisiae (strain ATCC 204508 / S288c) OX=559292 GN=TAL1 PE=1 SV=4	1	2	37.036	1506800	2004800	79307	105520	1.33053	1	2
510	Q01532-2;Q01532	Cysteine proteinase 1, mitochondrial	LAP3	sp|Q01532-2|BLH1_YEAST Isoform Cytoplasmic of Cysteine proteinase 1, mitochondrial OS=Saccharomyces cerevisiae (strain ATCC 204508 / S288c) OX=559292 GN=LAP3;sp|Q01532|BLH1_YEAST Cysteine proteinase 1, mitochondrial OS=Saccharomyces cerevisiae (strain ATCC	4	4	52.088	6768500	8658300	282020	360760	1.2792	4	4
165	P09938	Ribonucleoside-diphosphate reductase small chain 1	RNR2	sp|P09938|RIR2_YEAST Ribonucleoside-diphosphate reductase small chain 1 OS=Saccharomyces cerevisiae (strain ATCC 204508 / S288c) OX=559292 GN=RNR2 PE=1 SV=2	6	5	46.147	24442000	30969000	1286400	1630000	1.2671	6	5
271	P23254	Transketolase 1	TKL1	sp|P23254|TKT1_YEAST Transketolase 1 OS=Saccharomyces cerevisiae (strain ATCC 204508 / S288c) OX=559292 GN=TKL1 PE=1 SV=4	15	16	73.805	72545000	90239000	2340200	2910900	1.24387	16	17
468	P49089	Asparagine synthetase [glutamine-hydrolyzing] 1	ASN1	sp|P49089|ASNS1_YEAST Asparagine synthetase [glutamine-hydrolyzing] 1 OS=Saccharomyces cerevisiae (strain ATCC 204508 / S288c) OX=559292 GN=ASN1 PE=1 SV=2	7	6	64.47	23522000	29039000	840060	1037100	1.23455	7	6
336	P32771	S-(hydroxymethyl)glutathione dehydrogenase	SFA1	sp|P32771|FADH_YEAST S-(hydroxymethyl)glutathione dehydrogenase OS=Saccharomyces cerevisiae (strain ATCC 204508 / S288c) OX=559292 GN=SFA1 PE=1 SV=1	1	1	41.042	1290700	1578000	64533	78902	1.22266	1	1
131	P06169	Pyruvate decarboxylase isozyme 1	PDC1	sp|P06169|PDC1_YEAST Pyruvate decarboxylase isozyme 1 OS=Saccharomyces cerevisiae (strain ATCC 204508 / S288c) OX=559292 GN=PDC1 PE=1 SV=7	23	23	61.495	748760000	911860000	26742000	32566000	1.21778	45	39
129	P06106	Protein MET17;O-acetylhomoserine sulfhydrylase;O-acetylserine sulfhydrylase	MET17	sp|P06106|CYSD_YEAST Homocysteine/cysteine synthase OS=Saccharomyces cerevisiae (strain ATCC 204508 / S288c) OX=559292 GN=MET17 PE=1 SV=3	4	5	48.671	12367000	15054000	562160	684280	1.21723	4	5
69	P00331	Alcohol dehydrogenase 2	ADH2	sp|P00331|ADH2_YEAST Alcohol dehydrogenase 2 OS=Saccharomyces cerevisiae (strain ATCC 204508 / S288c) OX=559292 GN=ADH2 PE=1 SV=3	1	1	36.731	1226000	1491700	72120	87750	1.21672	1	1
287	P26321	60S ribosomal protein L5	RPL5	sp|P26321|RL5_YEAST 60S ribosomal protein L5 OS=Saccharomyces cerevisiae (strain ATCC 204508 / S288c) OX=559292 GN=RPL5 PE=1 SV=4	2	4	33.714	10575000	12816000	881240	1068000	1.21193	2	4
255	P20449	ATP-dependent RNA helicase DBP5	DBP5	sp|P20449|DBP5_YEAST ATP-dependent RNA helicase DBP5 OS=Saccharomyces cerevisiae (strain ATCC 204508 / S288c) OX=559292 GN=DBP5 PE=1 SV=2	2	2	53.873	1720900	2074400	71703	86433	1.20543	2	2
429	P40509	Coatomer subunit epsilon	SEC28	sp|P40509|COPE_YEAST Coatomer subunit epsilon OS=Saccharomyces cerevisiae (strain ATCC 204508 / S288c) OX=559292 GN=SEC28 PE=1 SV=2	2	1	33.829	4684600	5497200	334620	392650	1.17342	2	1
469	P49090	Asparagine synthetase [glutamine-hydrolyzing] 2	ASN2	sp|P49090|ASNS2_YEAST Asparagine synthetase [glutamine-hydrolyzing] 2 OS=Saccharomyces cerevisiae (strain ATCC 204508 / S288c) OX=559292 GN=ASN2 PE=1 SV=2	10	13	64.592	50944000	58088000	1886800	2151400	1.14024	11	13
476	P52910	Acetyl-coenzyme A synthetase 2	ACS2	sp|P52910|ACS2_YEAST Acetyl-coenzyme A synthetase 2 OS=Saccharomyces cerevisiae (strain ATCC 204508 / S288c) OX=559292 GN=ACS2 PE=1 SV=1	11	8	75.491	23521000	26820000	712770	812720	1.14023	11	9
473	P50095;P38697;P50094	Inosine-5-monophosphate dehydrogenase 3;Inosine-5-monophosphate dehydrogenase 2;Inosine-5-monophosphate dehydrogenase 4	IMD3;IMD2;IMD4	sp|P50095|IMDH3_YEAST Inosine-5-monophosphate dehydrogenase 3 OS=Saccharomyces cerevisiae (strain ATCC 204508 / S288c) OX=559292 GN=IMD3 PE=1 SV=1;sp|P38697|IMDH2_YEAST Inosine-5-monophosphate dehydrogenase 2 OS=Saccharomyces cerevisiae (strain ATCC 2045	5	8	56.584	21460000	24314000	1021900	1157800	1.13299	8	9
98	P02992	Elongation factor Tu, mitochondrial	TUF1	sp|P02992|EFTU_YEAST Elongation factor Tu, mitochondrial OS=Saccharomyces cerevisiae (strain ATCC 204508 / S288c) OX=559292 GN=TUF1 PE=1 SV=1	6	8	47.972	29676000	33247000	1236500	1385300	1.12034	6	9
439	P41903	Peroxisomal acyl-coenzyme A thioester hydrolase 1	TES1	sp|P41903|PTE1_YEAST Peroxisomal acyl-coenzyme A thioester hydrolase 1 OS=Saccharomyces cerevisiae (strain ATCC 204508 / S288c) OX=559292 GN=TES1 PE=1 SV=1	1	1	40.259	25175000	28091000	1398600	1560600	1.11583	1	1
502	P60010	Actin	ACT1	sp|P60010|ACT_YEAST Actin OS=Saccharomyces cerevisiae (strain ATCC 204508 / S288c) OX=559292 GN=ACT1 PE=1 SV=1	18	15	41.689	598080000	667210000	29904000	33360000	1.11557	32	26
180	P0CX40;P0CX39	40S ribosomal protein S8-B;40S ribosomal protein S8-A	RPS8B;RPS8A	sp|P0CX40|RS8B_YEAST 40S ribosomal protein S8-B OS=Saccharomyces cerevisiae (strain ATCC 204508 / S288c) OX=559292 GN=RPS8B PE=1 SV=1;sp|P0CX39|RS8A_YEAST 40S ribosomal protein S8-A OS=Saccharomyces cerevisiae (strain ATCC 204508 / S288c) OX=559292 GN=RPS8	3	3	22.489	21523000	23919000	2690300	2989900	1.11136	3	3
191	P10081	ATP-dependent RNA helicase eIF4A	TIF1	sp|P10081|IF4A_YEAST ATP-dependent RNA helicase eIF4A OS=Saccharomyces cerevisiae (strain ATCC 204508 / S288c) OX=559292 GN=TIF1 PE=1 SV=3	21	21	44.697	379950000	413600000	18093000	19695000	1.08854	30	26
562	Q12449	Hsp90 co-chaperone AHA1	AHA1	sp|Q12449|AHA1_YEAST Hsp90 co-chaperone AHA1 OS=Saccharomyces cerevisiae (strain ATCC 204508 / S288c) OX=559292 GN=AHA1 PE=1 SV=1	5	5	39.435	13911000	14373000	818300	845460	1.03319	5	5
456	P46680	Actin-interacting protein 1	AIP1	sp|P46680|AIP1_YEAST Actin-interacting protein 1 OS=Saccharomyces cerevisiae (strain ATCC 204508 / S288c) OX=559292 GN=AIP1 PE=1 SV=1	1	1	67.325	1349300	1388500	40886	42075	1.02908	1	1
309	P31385	Transcriptional regulatory protein DEP1	DEP1	sp|P31385|DEP1_YEAST Transcriptional regulatory protein DEP1 OS=Saccharomyces cerevisiae (strain ATCC 204508 / S288c) OX=559292 GN=DEP1 PE=1 SV=3	1	1	46.977	224090000	228980000	12450000	12721000	1.02177	3	3
215	P14540	Fructose-bisphosphate aldolase	FBA1	sp|P14540|ALF_YEAST Fructose-bisphosphate aldolase OS=Saccharomyces cerevisiae (strain ATCC 204508 / S288c) OX=559292 GN=FBA1 PE=1 SV=3	9	9	39.62	144020000	140480000	9001300	8779900	-1.02522	15	14
183	P0CX48;P0CX47	40S ribosomal protein S11-B;40S ribosomal protein S11-A	RPS11B;RPS11A	sp|P0CX48|RS11B_YEAST 40S ribosomal protein S11-B OS=Saccharomyces cerevisiae (strain ATCC 204508 / S288c) OX=559292 GN=RPS11B PE=1 SV=1;sp|P0CX47|RS11A_YEAST 40S ribosomal protein S11-A OS=Saccharomyces cerevisiae (strain ATCC 204508 / S288c) OX=559292 GN	2	2	17.749	5950300	5794800	595030	579480	-1.02683	2	2
411	P39954	Adenosylhomocysteinase	SAH1	sp|P39954|SAHH_YEAST Adenosylhomocysteinase OS=Saccharomyces cerevisiae (strain ATCC 204508 / S288c) OX=559292 GN=SAH1 PE=1 SV=1	17	17	49.125	248660000	239810000	13087000	12622000	-1.03684	25	21
200	P11412	Glucose-6-phosphate 1-dehydrogenase	ZWF1	sp|P11412|G6PD_YEAST Glucose-6-phosphate 1-dehydrogenase OS=Saccharomyces cerevisiae (strain ATCC 204508 / S288c) OX=559292 GN=ZWF1 PE=1 SV=4	8	7	57.521	28123000	26564000	907190	856920	-1.05866	10	10
503	P61830	Histone H3	HHT1	sp|P61830|H3_YEAST Histone H3 OS=Saccharomyces cerevisiae (strain ATCC 204508 / S288c) OX=559292 GN=HHT1 PE=1 SV=2	1	1	15.356	5198400	4873600	1299600	1218400	-1.06664	1	1
134	P07143	Cytochrome c1, heme protein, mitochondrial	CYT1	sp|P07143|CY1_YEAST Cytochrome c1, heme protein, mitochondrial OS=Saccharomyces cerevisiae (strain ATCC 204508 / S288c) OX=559292 GN=CYT1 PE=1 SV=1	1	1	34.054	3538900	3299500	321720	299960	-1.07254	1	1
339	P32835;P32836	GTP-binding nuclear protein GSP1/CNR1;GTP-binding nuclear protein GSP2/CNR2	GSP1;GSP2	sp|P32835|GSP1_YEAST GTP-binding nuclear protein GSP1/CNR1 OS=Saccharomyces cerevisiae (strain ATCC 204508 / S288c) OX=559292 GN=GSP1 PE=1 SV=1;sp|P32836|GSP2_YEAST GTP-binding nuclear protein GSP2/CNR2 OS=Saccharomyces cerevisiae (strain ATCC 204508 / S28	3	2	24.81	4538100	4227800	412550	384340	-1.0734	3	2
142	P07251	ATP synthase subunit alpha, mitochondrial	ATP1	sp|P07251|ATPA_YEAST ATP synthase subunit alpha, mitochondrial OS=Saccharomyces cerevisiae (strain ATCC 204508 / S288c) OX=559292 GN=ATP1 PE=1 SV=5	20	22	58.607	283500000	262640000	9450100	8754800	-1.07942	29	25
332	P32588	Nuclear and cytoplasmic polyadenylated RNA-binding protein PUB1	PUB1	sp|P32588|PUB1_YEAST Nuclear and cytoplasmic polyadenylated RNA-binding protein PUB1 OS=Saccharomyces cerevisiae (strain ATCC 204508 / S288c) OX=559292 GN=PUB1 PE=1 SV=4	1	1	50.762	5261200	4760100	478290	432740	-1.10526	1	1
352	P34760	Peroxiredoxin TSA1	TSA1	sp|P34760|TSA1_YEAST Peroxiredoxin TSA1 OS=Saccharomyces cerevisiae (strain ATCC 204508 / S288c) OX=559292 GN=TSA1 PE=1 SV=3	1	2	21.589	3694600	3334700	284200	256510	-1.10795	1	2
85	P00931	Tryptophan synthase	TRP5	sp|P00931|TRP_YEAST Tryptophan synthase OS=Saccharomyces cerevisiae (strain ATCC 204508 / S288c) OX=559292 GN=TRP5 PE=1 SV=1	4	5	76.625	9518000	8485000	244050	217560	-1.12176	5	5
71	P00359	Glyceraldehyde-3-phosphate dehydrogenase 3	TDH3	sp|P00359|G3P3_YEAST Glyceraldehyde-3-phosphate dehydrogenase 3 OS=Saccharomyces cerevisiae (strain ATCC 204508 / S288c) OX=559292 GN=TDH3 PE=1 SV=3	17	14	35.746	331600000	294230000	16580000	14712000	-1.12697	27	21
354	P35844	Protein KES1	KES1	sp|P35844|KES1_YEAST Oxysterol-binding protein homolog 4 OS=Saccharomyces cerevisiae (strain ATCC 204508 / S288c) OX=559292 GN=KES1 PE=1 SV=1	9	11	49.491	68015000	59874000	2957200	2603200	-1.13599	10	11
320	P32377	Diphosphomevalonate decarboxylase	MVD1	sp|P32377|MVD1_YEAST Diphosphomevalonate decarboxylase OS=Saccharomyces cerevisiae (strain ATCC 204508 / S288c) OX=559292 GN=MVD1 PE=1 SV=2	6	5	44.115	23927000	20630000	1259300	1085800	-1.15979	8	6
301	P28834	Isocitrate dehydrogenase [NAD] subunit 1, mitochondrial	IDH1	sp|P28834|IDH1_YEAST Isocitrate dehydrogenase [NAD] subunit 1, mitochondrial OS=Saccharomyces cerevisiae (strain ATCC 204508 / S288c) OX=559292 GN=IDH1 PE=1 SV=2	1	3	39.324	5212000	4247300	274320	223540	-1.22716	1	3
415	P40024	ABC transporter ATP-binding protein ARB1	ARB1	sp|P40024|ARB1_YEAST ABC transporter ATP-binding protein ARB1 OS=Saccharomyces cerevisiae (strain ATCC 204508 / S288c) OX=559292 GN=ARB1 PE=1 SV=1	4	4	68.376	4966300	3984800	191010	153260	-1.24631	4	4
82	P00899	Anthranilate synthase component 1	TRP2	sp|P00899|TRPE_YEAST Anthranilate synthase component 1 OS=Saccharomyces cerevisiae (strain ATCC 204508 / S288c) OX=559292 GN=TRP2 PE=1 SV=4	9	6	56.767	16051000	12810000	617360	492690	-1.25304	9	6
293	P27472	Glycogen [starch] synthase isoform 2	GSY2	sp|P27472|GYS2_YEAST Glycogen [starch] synthase isoform 2 OS=Saccharomyces cerevisiae (strain ATCC 204508 / S288c) OX=559292 GN=GSY2 PE=1 SV=3	1	1	80.078	590690	471420	17900	14285	-1.25306	1	1
477	P53090	Aromatic/aminoadipate aminotransferase 1	ARO8	sp|P53090|ARO8_YEAST Aromatic/aminoadipate aminotransferase 1 OS=Saccharomyces cerevisiae (strain ATCC 204508 / S288c) OX=559292 GN=ARO8 PE=1 SV=1	11	11	56.177	79487000	61575000	3311900	2565600	-1.29089	13	12
376	P38427	Trehalose synthase complex regulatory subunit TSL1	TSL1	sp|P38427|TSL1_YEAST Trehalose synthase complex regulatory subunit TSL1 OS=Saccharomyces cerevisiae (strain ATCC 204508 / S288c) OX=559292 GN=TSL1 PE=1 SV=1	9	8	123.02	176280000	136210000	3525700	2724300	-1.29417	11	11
495	P53912	Uncharacterized protein YNL134C		sp|P53912|YNN4_YEAST Uncharacterized protein YNL134C OS=Saccharomyces cerevisiae (strain ATCC 204508 / S288c) OX=559292 GN=YNL134C PE=1 SV=1	6	7	41.164	30053000	23209000	1767800	1365200	-1.2949	6	7
66	P00044	Cytochrome c iso-1	CYC1	sp|P00044|CYC1_YEAST Cytochrome c isoform 1 OS=Saccharomyces cerevisiae (strain ATCC 204508 / S288c) OX=559292 GN=CYC1 PE=1 SV=2	5	5	12.182	58242000	44298000	9707100	7383000	-1.31479	9	6
250	P19358	S-adenosylmethionine synthase 2	SAM2	sp|P19358|METK2_YEAST S-adenosylmethionine synthase 2 OS=Saccharomyces cerevisiae (strain ATCC 204508 / S288c) OX=559292 GN=SAM2 PE=1 SV=3	8	5	42.255	47527000	35704000	2376300	1785200	-1.33111	8	5
417	P40054	D-3-phosphoglycerate dehydrogenase 1	SER3	sp|P40054|SERA_YEAST D-3-phosphoglycerate dehydrogenase 1 OS=Saccharomyces cerevisiae (strain ATCC 204508 / S288c) OX=559292 GN=SER3 PE=1 SV=1	9	7	51.193	26394000	19629000	1256900	934720	-1.34468	9	7
452	P46654;P32905	40S ribosomal protein S0-B;40S ribosomal protein S0-A	RPS0B;RPS0A	sp|P46654|RSSA2_YEAST 40S ribosomal protein S0-B OS=Saccharomyces cerevisiae (strain ATCC 204508 / S288c) OX=559292 GN=RPS0B PE=1 SV=2;sp|P32905|RSSA1_YEAST 40S ribosomal protein S0-A OS=Saccharomyces cerevisiae (strain ATCC 204508 / S288c) OX=559292 GN=RP	2	2	27.962	2350000	1697500	195840	141460	-1.38442	2	2
329	P32499	Nucleoporin NUP2	NUP2	sp|P32499|NUP2_YEAST Nucleoporin NUP2 OS=Saccharomyces cerevisiae (strain ATCC 204508 / S288c) OX=559292 GN=NUP2 PE=1 SV=2	1	1	77.88	1667100	1199000	37888	27249	-1.39044	1	1
413	P39976	D-lactate dehydrogenase [cytochrome] 3	DLD3	sp|P39976|DLD3_YEAST D-2-hydroxyglutarate--pyruvate transhydrogenase DLD3 OS=Saccharomyces cerevisiae (strain ATCC 204508 / S288c) OX=559292 GN=DLD3 PE=1 SV=1	5	3	55.224	8277400	5885100	331100	235400	-1.40654	5	3
426	P40319	Elongation of fatty acids protein 3	ELO3	sp|P40319|ELO3_YEAST Elongation of fatty acids protein 3 OS=Saccharomyces cerevisiae (strain ATCC 204508 / S288c) OX=559292 GN=ELO3 PE=1 SV=1	1	1	39.465	5760400	3999900	480040	333330	-1.44013	1	1
68	P00330	Alcohol dehydrogenase 1	ADH1	sp|P00330|ADH1_YEAST Alcohol dehydrogenase 1 OS=Saccharomyces cerevisiae (strain ATCC 204508 / S288c) OX=559292 GN=ADH1 PE=1 SV=5	14	12	36.849	393900000	266400000	23171000	15670000	-1.47869	27	17
388	P38840	Aromatic amino acid aminotransferase 2	ARO9	sp|P38840|ARO9_YEAST Aromatic amino acid aminotransferase 2 OS=Saccharomyces cerevisiae (strain ATCC 204508 / S288c) OX=559292 GN=ARO9 PE=1 SV=3	16	10	58.527	59164000	38163000	1972100	1272100	-1.55027	17	10
351	P34730	Protein BMH2	BMH2	sp|P34730|BMH2_YEAST Protein BMH2 OS=Saccharomyces cerevisiae (strain ATCC 204508 / S288c) OX=559292 GN=BMH2 PE=1 SV=3	1	1	31.061	5259600	3355300	350640	223690	-1.56753	1	1
467	P48589	40S ribosomal protein S12	RPS12	sp|P48589|RS12_YEAST 40S ribosomal protein S12 OS=Saccharomyces cerevisiae (strain ATCC 204508 / S288c) OX=559292 GN=RPS12 PE=1 SV=1	1	1	15.471	2113900	1293200	301990	184740	-1.63468	1	1
500	P54839	Hydroxymethylglutaryl-CoA synthase	ERG13	sp|P54839|HMCS_YEAST Hydroxymethylglutaryl-CoA synthase OS=Saccharomyces cerevisiae (strain ATCC 204508 / S288c) OX=559292 GN=ERG13 PE=1 SV=1	13	8	55.013	110940000	66978000	4437400	2679100	-1.6563	15	8
195	P10659	S-adenosylmethionine synthase 1	SAM1	sp|P10659|METK1_YEAST S-adenosylmethionine synthase 1 OS=Saccharomyces cerevisiae (strain ATCC 204508 / S288c) OX=559292 GN=SAM1 PE=1 SV=2	15	9	41.818	173420000	100560000	8671100	5027800	-1.72463	20	10
508	Q00955	Acetyl-CoA carboxylase;Biotin carboxylase	ACC1	sp|Q00955|ACAC_YEAST Acetyl-CoA carboxylase OS=Saccharomyces cerevisiae (strain ATCC 204508 / S288c) OX=559292 GN=ACC1 PE=1 SV=2	32	18	250.35	521280000	297050000	4104600	2339000	-1.75485	36	25
443	P41940	Mannose-1-phosphate guanyltransferase	PSA1	sp|P41940|MPG1_YEAST Mannose-1-phosphate guanyltransferase OS=Saccharomyces cerevisiae (strain ATCC 204508 / S288c) OX=559292 GN=PSA1 PE=1 SV=2	8	5	39.565	61658000	35079000	2802600	1594500	-1.75767	9	5
150	P07267	Saccharopepsin	PEP4	sp|P07267|CARP_YEAST Saccharopepsin OS=Saccharomyces cerevisiae (strain ATCC 204508 / S288c) OX=559292 GN=PEP4 PE=1 SV=1	5	5	44.498	24002000	13572000	1600100	904790	-1.76848	6	5
185	P0CX52;P0CX51	40S ribosomal protein S16-B;40S ribosomal protein S16-A	RPS16B;RPS16A	sp|P0CX52|RS16B_YEAST 40S ribosomal protein S16-B OS=Saccharomyces cerevisiae (strain ATCC 204508 / S288c) OX=559292 GN=RPS16B PE=1 SV=1;sp|P0CX51|RS16A_YEAST 40S ribosomal protein S16-A OS=Saccharomyces cerevisiae (strain ATCC 204508 / S288c) OX=559292 GN	1	1	15.847	3172100	1767300	317210	176730	-1.79488	1	1
140	P07245	C-1-tetrahydrofolate synthase, cytoplasmic;Methylenetetrahydrofolate dehydrogenase;Methenyltetrahydrofolate cyclohydrolase;Formyltetrahydrofolate synthetase	ADE3	sp|P07245|C1TC_YEAST C-1-tetrahydrofolate synthase, cytoplasmic OS=Saccharomyces cerevisiae (strain ATCC 204508 / S288c) OX=559292 GN=ADE3 PE=1 SV=1	1	2	102.2	3476200	1928800	66850	37093	-1.80223	1	2
557	Q12363	Transcriptional modulator WTM1	WTM1	sp|Q12363|WTM1_YEAST Transcriptional modulator WTM1 OS=Saccharomyces cerevisiae (strain ATCC 204508 / S288c) OX=559292 GN=WTM1 PE=1 SV=1	7	4	48.382	53961000	29075000	2698100	1453800	-1.85589	8	6
173	P0CX26;P0CX25	60S ribosomal protein L43-B;60S ribosomal protein L43-A	RPL43B;RPL43A	sp|P0CX26|RL43B_YEAST 60S ribosomal protein L43-B OS=Saccharomyces cerevisiae (strain ATCC 204508 / S288c) OX=559292 GN=RPL43B PE=1 SV=1;sp|P0CX25|RL43A_YEAST 60S ribosomal protein L43-A OS=Saccharomyces cerevisiae (strain ATCC 204508 / S288c) OX=559292 GN	1	1	10.091	7164500	3773200	1791100	943310	-1.89874	2	1
302	P29311	Protein BMH1	BMH1	sp|P29311|BMH1_YEAST Protein BMH1 OS=Saccharomyces cerevisiae (strain ATCC 204508 / S288c) OX=559292 GN=BMH1 PE=1 SV=4	1	1	30.091	7540000	3923200	502660	261550	-1.92185	1	1
539	Q06632	Protein CFT1	CFT1	sp|Q06632|CFT1_YEAST Protein CFT1 OS=Saccharomyces cerevisiae (strain ATCC 204508 / S288c) OX=559292 GN=CFT1 PE=1 SV=1	1	1	153.4	329530000	165180000	4992900	2502700	-1.99501	3	1
87	P00942	Triosephosphate isomerase	TPI1	sp|P00942|TPIS_YEAST Triosephosphate isomerase OS=Saccharomyces cerevisiae (strain ATCC 204508 / S288c) OX=559292 GN=TPI1 PE=1 SV=2	8	6	26.795	29547000	14735000	2462200	1227900	-2.00521	9	6
235	P16603	NADPH--cytochrome P450 reductase	NCP1	sp|P16603|NCPR_YEAST NADPH--cytochrome P450 reductase OS=Saccharomyces cerevisiae (strain ATCC 204508 / S288c) OX=559292 GN=NCP1 PE=1 SV=3	3	1	76.771	2919500	1445200	88471	43794	-2.02016	3	1
276	P23776	Glucan 1,3-beta-glucosidase I/II	EXG1	sp|P23776|EXG1_YEAST Glucan 1,3-beta-glucosidase I/II OS=Saccharomyces cerevisiae (strain ATCC 204508 / S288c) OX=559292 GN=EXG1 PE=1 SV=1	1	1	51.31	2631700	1291500	146200	71750	-2.03763	1	1
515	Q02642	Nascent polypeptide-associated complex subunit beta-1	EGD1	sp|Q02642|NACB1_YEAST Nascent polypeptide-associated complex subunit beta-1 OS=Saccharomyces cerevisiae (strain ATCC 204508 / S288c) OX=559292 GN=EGD1 PE=1 SV=2	1	1	17.02	11648000	5433800	1456000	679220	-2.14364	1	1
79	P00817	Inorganic pyrophosphatase	IPP1	sp|P00817|IPYR_YEAST Inorganic pyrophosphatase OS=Saccharomyces cerevisiae (strain ATCC 204508 / S288c) OX=559292 GN=IPP1 PE=1 SV=4	3	2	32.299	4802500	2228900	282500	131110	-2.15468	3	2
211	P13663	Aspartate-semialdehyde dehydrogenase	HOM2	sp|P13663|DHAS_YEAST Aspartate-semialdehyde dehydrogenase OS=Saccharomyces cerevisiae (strain ATCC 204508 / S288c) OX=559292 GN=HOM2 PE=1 SV=1	8	5	39.543	36172000	16708000	1808600	835420	-2.1649	8	6
368	P38013	Peroxiredoxin type-2	AHP1	sp|P38013|AHP1_YEAST Peroxiredoxin AHP1 OS=Saccharomyces cerevisiae (strain ATCC 204508 / S288c) OX=559292 GN=AHP1 PE=1 SV=4	1	1	19.114	1459800	666460	162200	74051	-2.19038	1	1
243	P17709	Glucokinase-1	GLK1	sp|P17709|HXKG_YEAST Glucokinase-1 OS=Saccharomyces cerevisiae (strain ATCC 204508 / S288c) OX=559292 GN=GLK1 PE=1 SV=1	11	7	55.377	68192000	29118000	2841300	1213200	-2.34199	14	8
217	P14832	Peptidyl-prolyl cis-trans isomerase	CPR1	sp|P14832|CYPH_YEAST Peptidyl-prolyl cis-trans isomerase OS=Saccharomyces cerevisiae (strain ATCC 204508 / S288c) OX=559292 GN=CPR1 PE=1 SV=3	2	1	17.39	5119500	2146800	639940	268350	-2.38472	3	1
519	Q03048	Cofilin	COF1	sp|Q03048|COFI_YEAST Cofilin OS=Saccharomyces cerevisiae (strain ATCC 204508 / S288c) OX=559292 GN=COF1 PE=1 SV=1	1	1	15.901	3568900	1476400	509840	210910	-2.41733	1	1
438	P41807	V-type proton ATPase subunit H	VMA13	sp|P41807|VATH_YEAST V-type proton ATPase subunit H OS=Saccharomyces cerevisiae (strain ATCC 204508 / S288c) OX=559292 GN=VMA13 PE=1 SV=1	2	1	54.415	4963000	2048000	177250	73141	-2.4234	2	1
367	P38011	Guanine nucleotide-binding protein subunit beta-like protein	ASC1	sp|P38011|GBLP_YEAST Guanine nucleotide-binding protein subunit beta-like protein OS=Saccharomyces cerevisiae (strain ATCC 204508 / S288c) OX=559292 GN=ASC1 PE=1 SV=4	4	2	34.805	7841300	3234300	490080	202150	-2.42434	4	2
366	P38009	Bifunctional purine biosynthesis protein ADE17;Phosphoribosylaminoimidazolecarboxamide formyltransferase;IMP cyclohydrolase	ADE17	sp|P38009|PUR92_YEAST Bifunctional purine biosynthesis protein ADE17 OS=Saccharomyces cerevisiae (strain ATCC 204508 / S288c) OX=559292 GN=ADE17 PE=1 SV=2	11	5	65.262	33786000	13477000	1023800	408380	-2.50698	11	5
455	P46672	tRNA-aminoacylation cofactor ARC1	ARC1	sp|P46672|ARC1_YEAST tRNA-aminoacylation cofactor ARC1 OS=Saccharomyces cerevisiae (strain ATCC 204508 / S288c) OX=559292 GN=ARC1 PE=1 SV=2	16	13	42.083	1099200000	424570000	45799000	17691000	-2.58883	33	21
304	P29509	Thioredoxin reductase 1	TRR1	sp|P29509|TRXB1_YEAST Thioredoxin reductase 1 OS=Saccharomyces cerevisiae (strain ATCC 204508 / S288c) OX=559292 GN=TRR1 PE=1 SV=3	1	1	34.238	822710	308870	68559	25739	-2.66362	1	1
105	P04385	Galactokinase	GAL1	sp|P04385|GAL1_YEAST Galactokinase OS=Saccharomyces cerevisiae (strain ATCC 204508 / S288c) OX=559292 GN=GAL1 PE=1 SV=4	36	25	57.944	2973700000	1061500000	118950000	42461000	-2.80139	82	45
88	P00950	Phosphoglycerate mutase 1	GPM1	sp|P00950|PMG1_YEAST Phosphoglycerate mutase 1 OS=Saccharomyces cerevisiae (strain ATCC 204508 / S288c) OX=559292 GN=GPM1 PE=1 SV=3	2	2	27.608	4083300	1427400	291660	101960	-2.86053	3	2
531	Q04894	NADP-dependent alcohol dehydrogenase 6	ADH6	sp|Q04894|ADH6_YEAST NADP-dependent alcohol dehydrogenase 6 OS=Saccharomyces cerevisiae (strain ATCC 204508 / S288c) OX=559292 GN=ADH6 PE=1 SV=1	2	1	39.617	3346800	1124600	196870	66153	-2.97598	2	1
175	P0CX30;P0CX29	40S ribosomal protein S23-B;40S ribosomal protein S23-A	RPS23B;RPS23A	sp|P0CX30|RS23B_YEAST 40S ribosomal protein S23-B OS=Saccharomyces cerevisiae (strain ATCC 204508 / S288c) OX=559292 GN=RPS23B PE=1 SV=1;sp|P0CX29|RS23A_YEAST 40S ribosomal protein S23-A OS=Saccharomyces cerevisiae (strain ATCC 204508 / S288c) OX=559292 GN	2	1	16.038	15303000	5127900	2186100	732560	-2.98419	2	1
405	P39683	Nicotinate phosphoribosyltransferase	NPT1	sp|P39683|NPT1_YEAST Nicotinate phosphoribosyltransferase OS=Saccharomyces cerevisiae (strain ATCC 204508 / S288c) OX=559292 GN=NPT1 PE=1 SV=3	14	7	49.018	67069000	22139000	2032400	670890	-3.02941	16	7
72	P00360	Glyceraldehyde-3-phosphate dehydrogenase 1	TDH1	sp|P00360|G3P1_YEAST Glyceraldehyde-3-phosphate dehydrogenase 1 OS=Saccharomyces cerevisiae (strain ATCC 204508 / S288c) OX=559292 GN=TDH1 PE=1 SV=3	2	1	35.75	10375000	3405400	471580	154790	-3.04658	2	1
397	P39003;P39004;P32467	High-affinity hexose transporter HXT6;Low-affinity glucose transporter HXT4	HXT6;HXT7;HXT4	sp|P39003|HXT6_YEAST High-affinity hexose transporter HXT6 OS=Saccharomyces cerevisiae (strain ATCC 204508 / S288c) OX=559292 GN=HXT6 PE=1 SV=2;sp|P39004|HXT7_YEAST High-affinity hexose transporter HXT7 OS=Saccharomyces cerevisiae (strain ATCC 204508 / S28	1	1	62.704	3302200	1065100	165110	53257	-3.10025	1	1
273	P23301	Eukaryotic translation initiation factor 5A-1	HYP2	sp|P23301|IF5A1_YEAST Eukaryotic translation initiation factor 5A-1 OS=Saccharomyces cerevisiae (strain ATCC 204508 / S288c) OX=559292 GN=HYP2 PE=1 SV=3	2	2	17.114	7994400	2559900	999300	319990	-3.12291	2	2
448	P43567	Alanine--glyoxylate aminotransferase 1	AGX1	sp|P43567|AGX1_YEAST Alanine--glyoxylate aminotransferase 1 OS=Saccharomyces cerevisiae (strain ATCC 204508 / S288c) OX=559292 GN=AGX1 PE=1 SV=1	3	1	41.907	4855200	1552700	242760	77637	-3.12686	3	1
113	P04840	Mitochondrial outer membrane protein porin 1	POR1	sp|P04840|VDAC1_YEAST Mitochondrial outer membrane protein porin 1 OS=Saccharomyces cerevisiae (strain ATCC 204508 / S288c) OX=559292 GN=POR1 PE=1 SV=4	5	2	30.428	13285000	3923600	830290	245220	-3.3859	5	2
213	P14120	60S ribosomal protein L30	RPL30	sp|P14120|RL30_YEAST 60S ribosomal protein L30 OS=Saccharomyces cerevisiae (strain ATCC 204508 / S288c) OX=559292 GN=RPL30 PE=1 SV=3	2	2	11.415	6966600	1996700	1393300	399350	-3.48892	3	2
260	P22133	Malate dehydrogenase, cytoplasmic	MDH2	sp|P22133|MDHC_YEAST Malate dehydrogenase, cytoplasmic OS=Saccharomyces cerevisiae (strain ATCC 204508 / S288c) OX=559292 GN=MDH2 PE=1 SV=2	3	1	40.73	4694400	1328800	335320	94914	-3.53288	3	1
440	P41911	Glycerol-3-phosphate dehydrogenase [NAD(+)] 2, mitochondrial	GPD2	sp|P41911|GPD2_YEAST Glycerol-3-phosphate dehydrogenase [NAD(+)] 2, mitochondrial OS=Saccharomyces cerevisiae (strain ATCC 204508 / S288c) OX=559292 GN=GPD2 PE=1 SV=2	7	3	49.421	38581000	10847000	1543300	433870	-3.55706	9	4
272	P23293	Serine/threonine-protein kinase BUR1	SGV1	sp|P23293|BUR1_YEAST Serine/threonine-protein kinase BUR1 OS=Saccharomyces cerevisiae (strain ATCC 204508 / S288c) OX=559292 GN=SGV1 PE=1 SV=1	1	1	74.238	4066000	937100	90355	20824	-4.33898	1	2
461	P47122	GPN-loop GTPase 1	NPA3	sp|P47122|GPN1_YEAST GPN-loop GTPase 1 OS=Saccharomyces cerevisiae (strain ATCC 204508 / S288c) OX=559292 GN=NPA3 PE=1 SV=1	2	1	43.194	3319600	746140	207470	46633	-4.449	2	1
116	P05318	60S acidic ribosomal protein P1-alpha	RPP1A	sp|P05318|RLA1_YEAST 60S acidic ribosomal protein P1-alpha OS=Saccharomyces cerevisiae (strain ATCC 204508 / S288c) OX=559292 GN=RPP1A PE=1 SV=4	2	1	10.908	12548000	2774000	3137000	693500	-4.52343	2	1
379	P38628	Phosphoacetylglucosamine mutase	PCM1	sp|P38628|AGM1_YEAST Phosphoacetylglucosamine mutase OS=Saccharomyces cerevisiae (strain ATCC 204508 / S288c) OX=559292 GN=PCM1 PE=1 SV=2	4	1	62.066	6241100	1196100	240040	46004	-5.21781	4	1
511	Q01560	Nucleolar protein 3	NPL3	sp|Q01560|NOP3_YEAST Nucleolar protein 3 OS=Saccharomyces cerevisiae (strain ATCC 204508 / S288c) OX=559292 GN=NPL3 PE=1 SV=1	7	2	45.407	32326000	6005100	1405500	261090	-5.3832	7	2
187	P0CX56;P0CX55	40S ribosomal protein S18-B;40S ribosomal protein S18-A	RPS18B;RPS18A	sp|P0CX56|RS18B_YEAST 40S ribosomal protein S18-B OS=Saccharomyces cerevisiae (strain ATCC 204508 / S288c) OX=559292 GN=RPS18B PE=1 SV=1;sp|P0CX55|RS18A_YEAST 40S ribosomal protein S18-A OS=Saccharomyces cerevisiae (strain ATCC 204508 / S288c) OX=559292 GN	2	1	17.037	3085200	555450	308520	55545	-5.55442	2	1
203	P11986	Inositol-3-phosphate synthase	INO1	sp|P11986|INO1_YEAST Inositol-3-phosphate synthase OS=Saccharomyces cerevisiae (strain ATCC 204508 / S288c) OX=559292 GN=INO1 PE=1 SV=3	5	1	59.641	8960900	1206400	389610	52452	-7.42793	5	1
505	Q00055	Glycerol-3-phosphate dehydrogenase [NAD(+)] 1	GPD1	sp|Q00055|GPD1_YEAST Glycerol-3-phosphate dehydrogenase [NAD(+)] 1 OS=Saccharomyces cerevisiae (strain ATCC 204508 / S288c) OX=559292 GN=GPD1 PE=1 SV=4	5	2	42.868	41447000	5567800	2072300	278390	-7.44387	5	2
296	P28007	H/ACA ribonucleoprotein complex subunit 1	GAR1	sp|P28007|GAR1_YEAST H/ACA ribonucleoprotein complex subunit GAR1 OS=Saccharomyces cerevisiae (strain ATCC 204508 / S288c) OX=559292 GN=GAR1 PE=1 SV=1	3	1	21.48	10406000	1311500	1486500	187360	-7.93392	3	1
528	Q04409	Putative glucokinase-2	EMI2	sp|Q04409|EMI2_YEAST Putative glucokinase-2 OS=Saccharomyces cerevisiae (strain ATCC 204508 / S288c) OX=559292 GN=EMI2 PE=1 SV=1	6	1	55.92	15204000	1754500	524270	60500	-8.66562	7	1
454	P46669	DNA-directed RNA polymerase I subunit RPA43	RPA43	sp|P46669|RPA43_YEAST DNA-directed RNA polymerase I subunit RPA43 OS=Saccharomyces cerevisiae (strain ATCC 204508 / S288c) OX=559292 GN=RPA43 PE=1 SV=2	24	14	36.224	11088000000	1246500000	791970000	89038000	-8.89474	113	34
145	P07258	Carbamoyl-phosphate synthase arginine-specific small chain	CPA1	sp|P07258|CARA_YEAST Carbamoyl-phosphate synthase arginine-specific small chain OS=Saccharomyces cerevisiae (strain ATCC 204508 / S288c) OX=559292 GN=CPA1 PE=1 SV=1	7	1	45.361	22918000	2182200	1091400	103910	-10.5033	8	1
365	P37303	Low specificity L-threonine aldolase	GLY1	sp|P37303|GLY1_YEAST Low specificity L-threonine aldolase OS=Saccharomyces cerevisiae (strain ATCC 204508 / S288c) OX=559292 GN=GLY1 PE=1 SV=2	12	6	42.815	152740000	11899000	6942700	540850	-12.8366	16	6
67	P00175	Cytochrome b2, mitochondrial	CYB2	sp|P00175|CYB2_YEAST Cytochrome b2, mitochondrial OS=Saccharomyces cerevisiae (strain ATCC 204508 / S288c) OX=559292 GN=CYB2 PE=1 SV=1	1	2	65.539	85925000	4526100	2771800	146000	-18.9849	1	2
549	Q12102	Cleavage factor two protein 2	CFT2	sp|Q12102|CFT2_YEAST Cleavage factor two protein 2 OS=Saccharomyces cerevisiae (strain ATCC 204508 / S288c) OX=559292 GN=CFT2 PE=1 SV=1	1	1	96.253	40674000	1469400	847380	30612	-27.6813	1	1
527	Q04371	Protein-glutamate O-methyltransferase		sp|Q04371|ARMT1_YEAST Damage-control phosphatase YMR027W OS=Saccharomyces cerevisiae (strain ATCC 204508 / S288c) OX=559292 GN=YMR027W PE=1 SV=1	10	1	54.128	33876000	892040	1302900	34309	-37.9755	10	1
402	P39517	ATP-dependent RNA helicase DHH1	DHH1	sp|P39517|DHH1_YEAST ATP-dependent RNA helicase DHH1 OS=Saccharomyces cerevisiae (strain ATCC 204508 / S288c) OX=559292 GN=DHH1 PE=1 SV=1	21	5	57.543	831660000	14245000	34653000	593550	-58.3826	30	6
406	P39714	(R,R)-butanediol dehydrogenase	BDH1	sp|P39714|BDH1_YEAST (R,R)-butanediol dehydrogenase OS=Saccharomyces cerevisiae (strain ATCC 204508 / S288c) OX=559292 GN=BDH1 PE=1 SV=2	2	1	41.582	4537600	0	283600	0	-100	2	1
300	P28777	Chorismate synthase	ARO2	sp|P28777|AROC_YEAST Chorismate synthase OS=Saccharomyces cerevisiae (strain ATCC 204508 / S288c) OX=559292 GN=ARO2 PE=1 SV=1	2	1	40.838	3107100	0	141230	0	-100	2	1
229	P15992	Heat shock protein 26	HSP26	sp|P15992|HSP26_YEAST Heat shock protein 26 OS=Saccharomyces cerevisiae (strain ATCC 204508 / S288c) OX=559292 GN=HSP26 PE=1 SV=3	1	0	23.879	2046000	0	170500	0	-100	1	0
284	P25694	Cell division control protein 48	CDC48	sp|P25694|CDC48_YEAST Cell division control protein 48 OS=Saccharomyces cerevisiae (strain ATCC 204508 / S288c) OX=559292 GN=CDC48 PE=1 SV=3	1	0	91.995	532380	0	11831	0	-100	1	0
93	P02400	60S acidic ribosomal protein P2-beta	RPP2B	sp|P02400|RLA4_YEAST 60S acidic ribosomal protein P2-beta OS=Saccharomyces cerevisiae (strain ATCC 204508 / S288c) OX=559292 GN=RPP2B PE=1 SV=2	1	0	11.05	1317300	0	219550	0	-100	1	0
289	P26783	40S ribosomal protein S5	RPS5	sp|P26783|RS5_YEAST 40S ribosomal protein S5 OS=Saccharomyces cerevisiae (strain ATCC 204508 / S288c) OX=559292 GN=RPS5 PE=1 SV=3	1	0	25.038	719880	0	65443	0	-100	1	0
237	P16862	ATP-dependent 6-phosphofructokinase subunit beta	PFK2	sp|P16862|PFKA2_YEAST ATP-dependent 6-phosphofructokinase subunit beta OS=Saccharomyces cerevisiae (strain ATCC 204508 / S288c) OX=559292 GN=PFK2 PE=1 SV=4	2	0	104.62	3653100	0	81181	0	-100	2	0
167	Q3E754;P0C0V8	40S ribosomal protein S21-B;40S ribosomal protein S21-A	RPS21B;RPS21A	sp|Q3E754|RS21B_YEAST 40S ribosomal protein S21-B OS=Saccharomyces cerevisiae (strain ATCC 204508 / S288c) OX=559292 GN=RPS21B PE=1 SV=1;sp|P0C0V8|RS21A_YEAST 40S ribosomal protein S21-A OS=Saccharomyces cerevisiae (strain ATCC 204508 / S288c) OX=559292 GN	1	0	9.7597	7756000	0	1292700	0	-100	1	0
115	P05317	60S acidic ribosomal protein P0	RPP0	sp|P05317|RLA0_YEAST 60S acidic ribosomal protein P0 OS=Saccharomyces cerevisiae (strain ATCC 204508 / S288c) OX=559292 GN=RPP0 PE=1 SV=2	1	0	33.717	792140	0	66012	0	-100	1	0
556	Q12335	Protoplast secreted protein 2	PST2	sp|Q12335|PST2_YEAST Protoplast secreted protein 2 OS=Saccharomyces cerevisiae (strain ATCC 204508 / S288c) OX=559292 GN=PST2 PE=1 SV=1	2	0	20.965	3479100	0	386570	0	-100	2	0
120	P05738	60S ribosomal protein L9-A	RPL9A	sp|P05738|RL9A_YEAST 60S ribosomal protein L9-A OS=Saccharomyces cerevisiae (strain ATCC 204508 / S288c) OX=559292 GN=RPL9A PE=1 SV=2	2	0	21.569	4442200	0	444220	0	-100	2	0
292	P26786	40S ribosomal protein S7-A	RPS7A	sp|P26786|RS7A_YEAST 40S ribosomal protein S7-A OS=Saccharomyces cerevisiae (strain ATCC 204508 / S288c) OX=559292 GN=RPS7A PE=1 SV=4	2	0	21.622	5884000	0	534910	0	-100	2	0

## Sheet: R236BPA
id	Majority protein IDs	Protein names	Gene names	Fasta headers	Razor + unique peptides wt	Razor + unique peptides R236BPA	Mol. weight [kDa]	Intensity wt	Intensity R236BPA	iBAQ wt	iBAQ R236BPA	Fold Change R236BPA/wt	MS/MS count wt	MS/MS count R236BPA
146	P53212	Probable transcriptional regulatory protein HAH1	YGR021W	sp|P53212|YG1D_YEAST Probable transcriptional regulatory protein HAH1 OS=Saccharomyces cerevisiae (strain ATCC 204508 / S288c) OX=559292 GN=YGR021W PE=1 SV=1	1	17	31.699	14854000	10316000000	1061000	736850000	694.486	1	141
87	P15180	Lysine--tRNA ligase, cytoplasmic	KRS1	sp|P15180|SYKC_YEAST Lysine--tRNA ligase, cytoplasmic OS=Saccharomyces cerevisiae (strain ATCC 204508 / S288c) OX=559292 GN=KRS1 PE=1 SV=2	0	9	67.958	0	22204000	0	822390	100	0	9
57	P06634	ATP-dependent RNA helicase DED1	DED1	sp|P06634|DED1_YEAST ATP-dependent RNA helicase DED1 OS=Saccharomyces cerevisiae (strain ATCC 204508 / S288c) OX=559292 GN=DED1 PE=1 SV=2	0	5	65.552	0	8137800	0	246600	100	0	6
75	P10592	Heat shock protein SSA2	SSA2	sp|P10592|HSP72_YEAST Heat shock protein SSA2 OS=Saccharomyces cerevisiae (strain ATCC 204508 / S288c) OX=559292 GN=SSA2 PE=1 SV=3	0	5	69.469	0	14901000	0	413910	100	0	6
61	P07264	3-isopropylmalate dehydratase	LEU1	sp|P07264|LEUC_YEAST 3-isopropylmalate dehydratase OS=Saccharomyces cerevisiae (strain ATCC 204508 / S288c) OX=559292 GN=LEU1 PE=1 SV=3	0	3	85.793	0	1869900	0	46747	100	0	4
113	P32473	Pyruvate dehydrogenase E1 component subunit beta, mitochondrial	PDB1	sp|P32473|ODPB_YEAST Pyruvate dehydrogenase E1 component subunit beta, mitochondrial OS=Saccharomyces cerevisiae (strain ATCC 204508 / S288c) OX=559292 GN=PDB1 PE=1 SV=2	0	3	40.053	0	20452000	0	1278300	100	0	4
38	P00830	ATP synthase subunit beta, mitochondrial	ATP2	sp|P00830|ATPB_YEAST ATP synthase subunit beta, mitochondrial OS=Saccharomyces cerevisiae (strain ATCC 204508 / S288c) OX=559292 GN=ATP2 PE=1 SV=2	0	3	54.793	0	3978800	0	147360	100	0	3
62	P07342	Acetolactate synthase catalytic subunit, mitochondrial	ILV2	sp|P07342|ILVB_YEAST Acetolactate synthase catalytic subunit, mitochondrial OS=Saccharomyces cerevisiae (strain ATCC 204508 / S288c) OX=559292 GN=ILV2 PE=1 SV=1	0	4	74.936	0	7787200	0	235980	100	0	3
97	P18412	Ty transcription activator TEC1	TEC1	sp|P18412|TEC1_YEAST Ty transcription activator TEC1 OS=Saccharomyces cerevisiae (strain ATCC 204508 / S288c) OX=559292 GN=TEC1 PE=1 SV=1	0	3	55.157	0	7061700	0	371670	100	0	3
117	P32599	Fimbrin	SAC6	sp|P32599|FIMB_YEAST Fimbrin OS=Saccharomyces cerevisiae (strain ATCC 204508 / S288c) OX=559292 GN=SAC6 PE=1 SV=1	0	2	71.772	0	1245100	0	32767	100	0	3
139	P47150	37S ribosomal protein S7, mitochondrial	RSM7	sp|P47150|RT07_YEAST 37S ribosomal protein S7, mitochondrial OS=Saccharomyces cerevisiae (strain ATCC 204508 / S288c) OX=559292 GN=RSM7 PE=1 SV=1	0	3	27.816	0	9294100	0	516340	100	0	3
46	P04147	Polyadenylate-binding protein, cytoplasmic and nuclear	PAB1	sp|P04147|PABP_YEAST Polyadenylate-binding protein, cytoplasmic and nuclear OS=Saccharomyces cerevisiae (strain ATCC 204508 / S288c) OX=559292 GN=PAB1 PE=1 SV=4	0	3	64.343	0	1947800	0	60869	100	0	2
68	P0CX38;P0CX37	40S ribosomal protein S6-B;40S ribosomal protein S6-A	RPS6B;RPS6A	sp|P0CX38|RS6B_YEAST 40S ribosomal protein S6-B OS=Saccharomyces cerevisiae (strain ATCC 204508 / S288c) OX=559292 GN=RPS6B PE=1 SV=1;sp|P0CX37|RS6A_YEAST 40S ribosomal protein S6-A OS=Saccharomyces cerevisiae (strain ATCC 204508 / S288c) OX=559292 GN=RPS6	0	2	26.996	0	3149800	0	393720	100	0	2
88	P15303	Protein transport protein SEC23	SEC23	sp|P15303|SEC23_YEAST Protein transport protein SEC23 OS=Saccharomyces cerevisiae (strain ATCC 204508 / S288c) OX=559292 GN=SEC23 PE=1 SV=1	0	1	85.384	0	1396000	0	39886	100	0	2
89	P15424	ATP-dependent RNA helicase MSS116, mitochondrial	MSS116	sp|P15424|MS116_YEAST ATP-dependent RNA helicase MSS116, mitochondrial OS=Saccharomyces cerevisiae (strain ATCC 204508 / S288c) OX=559292 GN=MSS116 PE=1 SV=1	0	2	76.268	0	2326800	0	62888	100	0	2
90	P15624	Phenylalanine--tRNA ligase beta subunit	FRS1	sp|P15624|SYFB_YEAST Phenylalanine--tRNA ligase beta subunit OS=Saccharomyces cerevisiae (strain ATCC 204508 / S288c) OX=559292 GN=FRS1 PE=1 SV=3	0	1	67.364	0	782070	0	24440	100	0	2
92	P16521;P53978	Elongation factor 3A;Elongation factor 3B	YEF3;HEF3	sp|P16521|EF3A_YEAST Elongation factor 3A OS=Saccharomyces cerevisiae (strain ATCC 204508 / S288c) OX=559292 GN=YEF3 PE=1 SV=4;sp|P53978|EF3B_YEAST Elongation factor 3B OS=Saccharomyces cerevisiae (strain ATCC 204508 / S288c) OX=559292 GN=HEF3 PE=1 SV=2	0	2	115.94	0	3157000	0	64428	100	0	2
93	P16603	NADPH--cytochrome P450 reductase	NCP1	sp|P16603|NCPR_YEAST NADPH--cytochrome P450 reductase OS=Saccharomyces cerevisiae (strain ATCC 204508 / S288c) OX=559292 GN=NCP1 PE=1 SV=3	0	2	76.771	0	2656800	0	80508	100	0	2
96	P17255	V-type proton ATPase catalytic subunit A;Endonuclease PI-SceI	VMA1	sp|P17255|VATA_YEAST V-type proton ATPase catalytic subunit A OS=Saccharomyces cerevisiae (strain ATCC 204508 / S288c) OX=559292 GN=VMA1 PE=1 SV=3	0	3	118.64	0	5351800	0	86320	100	0	2
100	P22353	54S ribosomal protein L8, mitochondrial	MRPL8	sp|P22353|RM08_YEAST 54S ribosomal protein L8, mitochondrial OS=Saccharomyces cerevisiae (strain ATCC 204508 / S288c) OX=559292 GN=MRPL8 PE=1 SV=4	0	3	26.945	0	4173000	0	379370	100	0	2
103	P23293	Serine/threonine-protein kinase BUR1	SGV1	sp|P23293|BUR1_YEAST Serine/threonine-protein kinase BUR1 OS=Saccharomyces cerevisiae (strain ATCC 204508 / S288c) OX=559292 GN=SGV1 PE=1 SV=1	0	2	74.238	0	2635900	0	58575	100	0	2
109	P27614	Carboxypeptidase S	CPS1	sp|P27614|CBPS_YEAST Carboxypeptidase S OS=Saccharomyces cerevisiae (strain ATCC 204508 / S288c) OX=559292 GN=CPS1 PE=1 SV=2	0	2	64.596	0	854110	0	34164	100	0	2
127	P38845	Cruciform DNA-recognizing protein 1;CRP1 short N-terminal subpeptide;CRP1 short C-terminal subpeptide	CRP1	sp|P38845|CRP1_YEAST Cruciform DNA-recognizing protein 1 OS=Saccharomyces cerevisiae (strain ATCC 204508 / S288c) OX=559292 GN=CRP1 PE=1 SV=1	0	2	51.115	0	882990	0	46473	100	0	2
138	P46669	DNA-directed RNA polymerase I subunit RPA43	RPA43	sp|P46669|RPA43_YEAST DNA-directed RNA polymerase I subunit RPA43 OS=Saccharomyces cerevisiae (strain ATCC 204508 / S288c) OX=559292 GN=RPA43 PE=1 SV=2	0	2	36.224	0	1671300	0	119380	100	0	2
141	P49089;P49090	Asparagine synthetase [glutamine-hydrolyzing] 1;Asparagine synthetase [glutamine-hydrolyzing] 2	ASN1;ASN2	sp|P49089|ASNS1_YEAST Asparagine synthetase [glutamine-hydrolyzing] 1 OS=Saccharomyces cerevisiae (strain ATCC 204508 / S288c) OX=559292 GN=ASN1 PE=1 SV=2;sp|P49090|ASNS2_YEAST Asparagine synthetase [glutamine-hydrolyzing] 2 OS=Saccharomyces cerevisiae (st	0	2	64.47	0	955710	0	34133	100	0	2
148	P53881	54S ribosomal protein L22, mitochondrial	MRPL22	sp|P53881|RM22_YEAST 54S ribosomal protein L22, mitochondrial OS=Saccharomyces cerevisiae (strain ATCC 204508 / S288c) OX=559292 GN=MRPL22 PE=1 SV=2	0	2	34.897	0	2792800	0	139640	100	0	2
152	Q00711	Succinate dehydrogenase [ubiquinone] flavoprotein subunit, mitochondrial	SDH1	sp|Q00711|SDHA_YEAST Succinate dehydrogenase [ubiquinone] flavoprotein subunit, mitochondrial OS=Saccharomyces cerevisiae (strain ATCC 204508 / S288c) OX=559292 GN=SDH1 PE=1 SV=1	0	1	70.229	0	2711800	0	84742	100	0	2
102	P23254	Transketolase 1	TKL1	sp|P23254|TKT1_YEAST Transketolase 1 OS=Saccharomyces cerevisiae (strain ATCC 204508 / S288c) OX=559292 GN=TKL1 PE=1 SV=4	1	9	73.805	892630	56934000	28795	1836600	63.7819	1	10
79	P11484	Heat shock protein SSB1	SSB1	sp|P11484|SSB1_YEAST Ribosome-associated molecular chaperone SSB1 OS=Saccharomyces cerevisiae (strain ATCC 204508 / S288c) OX=559292 GN=SSB1 PE=1 SV=3	4	13	66.601	8179200	236570000	272640	7885600	28.9231	4	15
126	P38708	Putative proline--tRNA ligase YHR020W	YHR020W	sp|P38708|YHI0_YEAST Putative proline--tRNA ligase YHR020W OS=Saccharomyces cerevisiae (strain ATCC 204508 / S288c) OX=559292 GN=YHR020W PE=1 SV=1	1	2	77.385	399930	3356800	9998.3	83919	8.39333	1	2
129	P39517	ATP-dependent RNA helicase DHH1	DHH1	sp|P39517|DHH1_YEAST ATP-dependent RNA helicase DHH1 OS=Saccharomyces cerevisiae (strain ATCC 204508 / S288c) OX=559292 GN=DHH1 PE=1 SV=1	3	6	57.543	7650100	58351000	318760	2431300	7.62737	3	8
99	P20447	ATP-dependent RNA helicase DBP3	DBP3	sp|P20447|DBP3_YEAST ATP-dependent RNA helicase DBP3 OS=Saccharomyces cerevisiae (strain ATCC 204508 / S288c) OX=559292 GN=DBP3 PE=1 SV=2	1	5	58.826	1347400	9745100	51822	374810	7.23264	1	5
74	P10591	Heat shock protein SSA1	SSA1	sp|P10591|HSP71_YEAST Heat shock protein SSA1 OS=Saccharomyces cerevisiae (strain ATCC 204508 / S288c) OX=559292 GN=SSA1 PE=1 SV=4	9	16	69.656	24573000	129840000	702080	3709600	5.28373	10	23
47	P04385	Galactokinase	GAL1	sp|P04385|GAL1_YEAST Galactokinase OS=Saccharomyces cerevisiae (strain ATCC 204508 / S288c) OX=559292 GN=GAL1 PE=1 SV=4	1	4	57.944	1836300	9266300	73453	370650	5.04608	1	7
40	P00931	Tryptophan synthase	TRP5	sp|P00931|TRP_YEAST Tryptophan synthase OS=Saccharomyces cerevisiae (strain ATCC 204508 / S288c) OX=559292 GN=TRP5 PE=1 SV=1	1	3	76.625	1618300	7575400	41495	194240	4.68105	1	3
108	P27476	Nuclear localization sequence-binding protein	NSR1	sp|P27476|NSR1_YEAST Nuclear localization sequence-binding protein OS=Saccharomyces cerevisiae (strain ATCC 204508 / S288c) OX=559292 GN=NSR1 PE=1 SV=1	5	13	44.535	30329000	134180000	1516400	6709000	4.42429	5	16
167	Q12499	Nucleolar protein 58	NOP58	sp|Q12499|NOP58_YEAST Nucleolar protein 58 OS=Saccharomyces cerevisiae (strain ATCC 204508 / S288c) OX=559292 GN=NOP58 PE=1 SV=1	3	6	56.956	10258000	39573000	379930	1465700	3.85782	2	5
50	P04802	Aspartate--tRNA ligase, cytoplasmic	DPS1	sp|P04802|SYDC_YEAST Aspartate--tRNA ligase, cytoplasmic OS=Saccharomyces cerevisiae (strain ATCC 204508 / S288c) OX=559292 GN=DPS1 PE=1 SV=3	1	2	63.515	573130	1780000	17910	55624	3.10575	1	1
55	P0CH09;P0CH08;P05759;P0CG63	Ubiquitin-60S ribosomal protein L40;Ubiquitin;60S ribosomal protein L40;Ubiquitin-40S ribosomal protein S31;Ubiquitin;40S ribosomal protein S31;Polyubiquitin;Ubiquitin	RPL40B;RPL40A;RPS31;UBI4	sp|P0CH09|RL40B_YEAST Ubiquitin-60S ribosomal protein L40 OS=Saccharomyces cerevisiae (strain ATCC 204508 / S288c) OX=559292 GN=RPL40B PE=1 SV=1;sp|P0CH08|RL40A_YEAST Ubiquitin-60S ribosomal protein L40 OS=Saccharomyces cerevisiae (strain ATCC 204508 / S28	2	1	14.554	3435700	10008000	572620	1668000	2.91293	2	1
162	Q04377	DNA damage checkpoint protein LCD1	LCD1	sp|Q04377|LCD1_YEAST DNA damage checkpoint protein LCD1 OS=Saccharomyces cerevisiae (strain ATCC 204508 / S288c) OX=559292 GN=LCD1 PE=1 SV=1	1	1	86.424	4605300	13125000	112320	320110	2.84998	2	1
45	P02994	Elongation factor 1-alpha	TEF1	sp|P02994|EF1A_YEAST Elongation factor 1-alpha OS=Saccharomyces cerevisiae (strain ATCC 204508 / S288c) OX=559292 GN=TEF1 PE=1 SV=1	6	5	50.032	12950000	34627000	588640	1574000	2.67396	7	5
151	P60010	Actin	ACT1	sp|P60010|ACT_YEAST Actin OS=Saccharomyces cerevisiae (strain ATCC 204508 / S288c) OX=559292 GN=ACT1 PE=1 SV=1	2	2	41.689	1498400	3547600	74922	177380	2.36753	2	2
64	P0CS90	Heat shock protein SSC1, mitochondrial	SSC1	sp|P0CS90|HSP77_YEAST Import motor subunit, mitochondrial OS=Saccharomyces cerevisiae (strain ATCC 204508 / S288c) OX=559292 GN=SSC1 PE=1 SV=1	3	7	70.627	6816800	15428000	219900	497660	2.26312	4	7
36	P00549	Pyruvate kinase 1	CDC19	sp|P00549|KPYK1_YEAST Pyruvate kinase 1 OS=Saccharomyces cerevisiae (strain ATCC 204508 / S288c) OX=559292 GN=CDC19 PE=1 SV=2	5	9	54.544	12500000	21689000	446440	774600	1.73506	5	11
164	Q08649	Histone acetyltransferase ESA1	ESA1	sp|Q08649|ESA1_YEAST Histone acetyltransferase ESA1 OS=Saccharomyces cerevisiae (strain ATCC 204508 / S288c) OX=559292 GN=ESA1 PE=1 SV=1	1	1	52.612	7003300	12074000	304490	524940	1.724	1	1
142	P52910	Acetyl-coenzyme A synthetase 2	ACS2	sp|P52910|ACS2_YEAST Acetyl-coenzyme A synthetase 2 OS=Saccharomyces cerevisiae (strain ATCC 204508 / S288c) OX=559292 GN=ACS2 PE=1 SV=1	1	2	75.491	2792200	4497800	84612	136300	1.61088	1	2
91	P16474	78 kDa glucose-regulated protein homolog	KAR2	sp|P16474|BIP_YEAST Endoplasmic reticulum chaperone BiP OS=Saccharomyces cerevisiae (strain ATCC 204508 / S288c) OX=559292 GN=KAR2 PE=1 SV=1	5	7	74.467	8047300	12577000	243860	381110	1.56282	5	8
104	P25039	Elongation factor G, mitochondrial	MEF1	sp|P25039|EFGM_YEAST Elongation factor G, mitochondrial OS=Saccharomyces cerevisiae (strain ATCC 204508 / S288c) OX=559292 GN=MEF1 PE=1 SV=2	2	2	84.573	1679800	2445100	44206	64345	1.45557	1	2
163	Q04660	Ribosome biogenesis protein ERB1	ERB1	sp|Q04660|ERB1_YEAST Ribosome biogenesis protein ERB1 OS=Saccharomyces cerevisiae (strain ATCC 204508 / S288c) OX=559292 GN=ERB1 PE=1 SV=1	1	1	91.704	43964000	55293000	1256100	1579800	1.2577	1	1
48	P04397	Bifunctional protein GAL10;UDP-glucose 4-epimerase;Aldose 1-epimerase	GAL10	sp|P04397|GAL10_YEAST Bifunctional protein GAL10 OS=Saccharomyces cerevisiae (strain ATCC 204508 / S288c) OX=559292 GN=GAL10 PE=1 SV=2	26	22	78.194	594310000	746410000	16509000	20734000	1.25592	35	32
116	P32590	Heat shock protein homolog SSE2	SSE2	sp|P32590|HSP79_YEAST Heat shock protein homolog SSE2 OS=Saccharomyces cerevisiae (strain ATCC 204508 / S288c) OX=559292 GN=SSE2 PE=1 SV=3	1	1	77.62	531070	660470	12351	15360	1.24362	1	1
153	Q00955	Acetyl-CoA carboxylase;Biotin carboxylase	ACC1	sp|Q00955|ACAC_YEAST Acetyl-CoA carboxylase OS=Saccharomyces cerevisiae (strain ATCC 204508 / S288c) OX=559292 GN=ACC1 PE=1 SV=2	5	4	250.35	5378400	6273100	42350	49394	1.16633	6	5
157	Q02892	Nucleolar GTP-binding protein 1	NOG1	sp|Q02892|NOG1_YEAST Nucleolar GTP-binding protein 1 OS=Saccharomyces cerevisiae (strain ATCC 204508 / S288c) OX=559292 GN=NOG1 PE=1 SV=1	1	1	74.409	420500	455940	12368	13410	1.08425	1	1
123	P38088-2;P38088	Glycine--tRNA ligase 1, mitochondrial	GRS1	sp|P38088-2|SYG_YEAST Isoform Cytoplasmic of Glycine--tRNA ligase 1, mitochondrial OS=Saccharomyces cerevisiae (strain ATCC 204508 / S288c) OX=559292 GN=GRS1;sp|P38088|SYG_YEAST Glycine--tRNA ligase 1, mitochondrial OS=Saccharomyces cerevisiae (strain ATCC	6	7	75.338	11181000	11930000	279510	298250	1.06705	6	7
133	P40024	ABC transporter ATP-binding protein ARB1	ARB1	sp|P40024|ARB1_YEAST ABC transporter ATP-binding protein ARB1 OS=Saccharomyces cerevisiae (strain ATCC 204508 / S288c) OX=559292 GN=ARB1 PE=1 SV=1	8	7	68.376	19229000	19743000	739560	759360	1.02677	9	9
85	P14906	Protein translocation protein SEC63	SEC63	sp|P14906|SEC63_YEAST Protein translocation protein SEC63 OS=Saccharomyces cerevisiae (strain ATCC 204508 / S288c) OX=559292 GN=SEC63 PE=1 SV=2	1	1	75.344	760990	692630	25366	23088	-1.09867	1	1
69	P0CX40;P0CX39	40S ribosomal protein S8-B;40S ribosomal protein S8-A	RPS8B;RPS8A	sp|P0CX40|RS8B_YEAST 40S ribosomal protein S8-B OS=Saccharomyces cerevisiae (strain ATCC 204508 / S288c) OX=559292 GN=RPS8B PE=1 SV=1;sp|P0CX39|RS8A_YEAST 40S ribosomal protein S8-A OS=Saccharomyces cerevisiae (strain ATCC 204508 / S288c) OX=559292 GN=RPS8	1	1	22.489	1415000	1205300	176870	150660	-1.17397	1	2
121	P36145	Transcription initiation factor IIE subunit beta	TFA2	sp|P36145|T2EB_YEAST Transcription initiation factor IIE subunit beta OS=Saccharomyces cerevisiae (strain ATCC 204508 / S288c) OX=559292 GN=TFA2 PE=1 SV=3	1	1	36.985	82854000	69613000	4873800	4094900	-1.19021	1	1
56	P06169	Pyruvate decarboxylase isozyme 1	PDC1	sp|P06169|PDC1_YEAST Pyruvate decarboxylase isozyme 1 OS=Saccharomyces cerevisiae (strain ATCC 204508 / S288c) OX=559292 GN=PDC1 PE=1 SV=7	7	8	61.495	24667000	20471000	880960	731100	-1.20498	11	11
114	P32583	Suppressor protein SRP40	SRP40	sp|P32583|SRP40_YEAST Suppressor protein SRP40 OS=Saccharomyces cerevisiae (strain ATCC 204508 / S288c) OX=559292 GN=SRP40 PE=1 SV=2	2	2	41.015	16191000	12838000	2313100	1834100	-1.26116	2	2
78	P11154;P32327	Pyruvate carboxylase 1;Pyruvate carboxylase 2	PYC1;PYC2	sp|P11154|PYC1_YEAST Pyruvate carboxylase 1 OS=Saccharomyces cerevisiae (strain ATCC 204508 / S288c) OX=559292 GN=PYC1 PE=1 SV=2;sp|P32327|PYC2_YEAST Pyruvate carboxylase 2 OS=Saccharomyces cerevisiae (strain ATCC 204508 / S288c) OX=559292 GN=PYC2 PE=1 SV=	5	4	130.1	12180000	9394300	225550	173970	-1.29649	4	4
115	P32589	Heat shock protein homolog SSE1	SSE1	sp|P32589|HSP7F_YEAST Heat shock protein homolog SSE1 OS=Saccharomyces cerevisiae (strain ATCC 204508 / S288c) OX=559292 GN=SSE1 PE=1 SV=4	11	10	77.365	67789000	51867000	1832100	1401800	-1.30696	15	11
166	Q12460	Nucleolar protein 56	NOP56	sp|Q12460|NOP56_YEAST Nucleolar protein 56 OS=Saccharomyces cerevisiae (strain ATCC 204508 / S288c) OX=559292 GN=NOP56 PE=1 SV=1	9	8	56.863	22128000	15455000	790290	551960	-1.43179	10	8
168	Q12753	Transcriptional activator HAA1	HAA1	sp|Q12753|HAA1_YEAST Transcriptional activator HAA1 OS=Saccharomyces cerevisiae (strain ATCC 204508 / S288c) OX=559292 GN=HAA1 PE=1 SV=1	2	2	76.67	2715600	1828700	104450	70336	-1.48501	3	2
49	P04801	Threonine--tRNA ligase, cytoplasmic	THS1	sp|P04801|SYTC_YEAST Threonine--tRNA ligase, cytoplasmic OS=Saccharomyces cerevisiae (strain ATCC 204508 / S288c) OX=559292 GN=THS1 PE=1 SV=2	1	1	84.519	1379100	924960	36291	24341	-1.49094	1	1
39	P00925	Enolase 2	ENO2	sp|P00925|ENO2_YEAST Enolase 2 OS=Saccharomyces cerevisiae (strain ATCC 204508 / S288c) OX=559292 GN=ENO2 PE=1 SV=2	10	5	46.914	77722000	44601000	3886100	2230100	-1.74257	13	6
44	P14127;P02407	40S ribosomal protein S17-B;40S ribosomal protein S17-A	RPS17B;RPS17A	sp|P14127|RS17B_YEAST 40S ribosomal protein S17-B OS=Saccharomyces cerevisiae (strain ATCC 204508 / S288c) OX=559292 GN=RPS17B PE=1 SV=1;sp|P02407|RS17A_YEAST 40S ribosomal protein S17-A OS=Saccharomyces cerevisiae (strain ATCC 204508 / S288c) OX=559292 GN	2	1	15.803	1062200	590410	177040	98401	-1.79917	3	1
110	P28817	3-hydroxyisobutyryl-CoA hydrolase, mitochondrial	EHD3	sp|P28817|HIBCH_YEAST 3-hydroxyisobutyryl-CoA hydrolase, mitochondrial OS=Saccharomyces cerevisiae (strain ATCC 204508 / S288c) OX=559292 GN=EHD3 PE=1 SV=2	1	1	56.288	28739000	14820000	1064400	548890	-1.93919	3	2
106	P26321	60S ribosomal protein L5	RPL5	sp|P26321|RL5_YEAST 60S ribosomal protein L5 OS=Saccharomyces cerevisiae (strain ATCC 204508 / S288c) OX=559292 GN=RPL5 PE=1 SV=4	2	1	33.714	1849500	913750	154130	76146	-2.02414	3	1
42	P00950	Phosphoglycerate mutase 1	GPM1	sp|P00950|PMG1_YEAST Phosphoglycerate mutase 1 OS=Saccharomyces cerevisiae (strain ATCC 204508 / S288c) OX=559292 GN=GPM1 PE=1 SV=3	4	2	27.608	8892900	4190500	635210	299320	-2.12218	3	3
81	P14126	60S ribosomal protein L3	RPL3	sp|P14126|RL3_YEAST 60S ribosomal protein L3 OS=Saccharomyces cerevisiae (strain ATCC 204508 / S288c) OX=559292 GN=RPL3 PE=1 SV=4	1	1	43.757	3184700	1332700	159230	66633	-2.38966	1	1
33	P00330;P00331	Alcohol dehydrogenase 1;Alcohol dehydrogenase 2	ADH1;ADH2	sp|P00330|ADH1_YEAST Alcohol dehydrogenase 1 OS=Saccharomyces cerevisiae (strain ATCC 204508 / S288c) OX=559292 GN=ADH1 PE=1 SV=5;sp|P00331|ADH2_YEAST Alcohol dehydrogenase 2 OS=Saccharomyces cerevisiae (strain ATCC 204508 / S288c) OX=559292 GN=ADH2 PE=1 S	5	5	36.849	121870000	48590000	7168900	2858200	-2.50819	14	7
154	Q01855	40S ribosomal protein S15	RPS15	sp|Q01855|RS15_YEAST 40S ribosomal protein S15 OS=Saccharomyces cerevisiae (strain ATCC 204508 / S288c) OX=559292 GN=RPS15 PE=1 SV=1	1	1	16.002	2026500	770930	289500	110130	-2.62871	1	1
158	Q03048	Cofilin	COF1	sp|Q03048|COFI_YEAST Cofilin OS=Saccharomyces cerevisiae (strain ATCC 204508 / S288c) OX=559292 GN=COF1 PE=1 SV=1	2	1	15.901	29797000	11215000	4256700	1602200	-2.65678	4	3
82	P14540	Fructose-bisphosphate aldolase	FBA1	sp|P14540|ALF_YEAST Fructose-bisphosphate aldolase OS=Saccharomyces cerevisiae (strain ATCC 204508 / S288c) OX=559292 GN=FBA1 PE=1 SV=3	2	1	39.62	140010000	45273000	8750800	2829500	-3.0927	10	5
124	P38205	Multisite-specific tRNA:(cytosine-C(5))-methyltransferase	NCL1	sp|P38205|NCL1_YEAST Multisite-specific tRNA:(cytosine-C(5))-methyltransferase OS=Saccharomyces cerevisiae (strain ATCC 204508 / S288c) OX=559292 GN=NCL1 PE=1 SV=1	2	1	77.878	2477800	775910	60434	18925	-3.19334	2	1
86	P15108;P02829	ATP-dependent molecular chaperone HSC82;ATP-dependent molecular chaperone HSP82	HSC82;HSP82	sp|P15108|HSC82_YEAST ATP-dependent molecular chaperone HSC82 OS=Saccharomyces cerevisiae (strain ATCC 204508 / S288c) OX=559292 GN=HSC82 PE=1 SV=4;sp|P02829|HSP82_YEAST ATP-dependent molecular chaperone HSP82 OS=Saccharomyces cerevisiae (strain ATCC 20450	8	4	80.899	27807000	8620300	751550	232980	-3.22581	8	5
119	P34760	Peroxiredoxin TSA1	TSA1	sp|P34760|TSA1_YEAST Peroxiredoxin TSA1 OS=Saccharomyces cerevisiae (strain ATCC 204508 / S288c) OX=559292 GN=TSA1 PE=1 SV=3	3	2	21.589	5234400	1592700	402640	122510	-3.28659	3	3
51	P04807	Hexokinase-2	HXK2	sp|P04807|HXKB_YEAST Hexokinase-2 OS=Saccharomyces cerevisiae (strain ATCC 204508 / S288c) OX=559292 GN=HXK2 PE=1 SV=4	2	1	53.942	4654000	1300700	172370	48174	-3.57807	3	1
65	P0CX26;P0CX25	60S ribosomal protein L43-B;60S ribosomal protein L43-A	RPL43B;RPL43A	sp|P0CX26|RL43B_YEAST 60S ribosomal protein L43-B OS=Saccharomyces cerevisiae (strain ATCC 204508 / S288c) OX=559292 GN=RPL43B PE=1 SV=1;sp|P0CX25|RL43A_YEAST 60S ribosomal protein L43-A OS=Saccharomyces cerevisiae (strain ATCC 204508 / S288c) OX=559292 GN	1	1	10.091	16674000	4625800	4168600	1156400	-3.60481	2	1
112	P32324	Elongation factor 2	EFT1	sp|P32324|EF2_YEAST Elongation factor 2 OS=Saccharomyces cerevisiae (strain ATCC 204508 / S288c) OX=559292 GN=EFT1 PE=1 SV=1	2	1	93.288	2556000	669820	55566	14561	-3.81608	2	1
34	P00359;P00358	Glyceraldehyde-3-phosphate dehydrogenase 3;Glyceraldehyde-3-phosphate dehydrogenase 2	TDH3;TDH2	sp|P00359|G3P3_YEAST Glyceraldehyde-3-phosphate dehydrogenase 3 OS=Saccharomyces cerevisiae (strain ATCC 204508 / S288c) OX=559292 GN=TDH3 PE=1 SV=3;sp|P00358|G3P2_YEAST Glyceraldehyde-3-phosphate dehydrogenase 2 OS=Saccharomyces cerevisiae (strain ATCC 20	8	6	35.746	226400000	53525000	11320000	2676300	-4.22972	18	9
59	P07244	Bifunctional purine biosynthetic protein ADE5,7;Phosphoribosylamine--glycine ligase;Phosphoribosylformylglycinamidine cyclo-ligase	ADE5,7	sp|P07244|PUR2_YEAST Bifunctional purine biosynthetic protein ADE5,7 OS=Saccharomyces cerevisiae (strain ATCC 204508 / S288c) OX=559292 GN=ADE5,7 PE=1 SV=1	2	1	86.067	1693200	333510	42330	8337.9	-5.07682	2	1
37	P00560	Phosphoglycerate kinase	PGK1	sp|P00560|PGK_YEAST Phosphoglycerate kinase OS=Saccharomyces cerevisiae (strain ATCC 204508 / S288c) OX=559292 GN=PGK1 PE=1 SV=2	10	5	44.738	93787000	13785000	3473600	510540	-6.80378	11	6
77	P49626;P10664	60S ribosomal protein L4-B;60S ribosomal protein L4-A	RPL4B;RPL4A	sp|P49626|RL4B_YEAST 60S ribosomal protein L4-B OS=Saccharomyces cerevisiae (strain ATCC 204508 / S288c) OX=559292 GN=RPL4B PE=1 SV=2;sp|P10664|RL4A_YEAST 60S ribosomal protein L4-A OS=Saccharomyces cerevisiae (strain ATCC 204508 / S288c) OX=559292 GN=RPL4	4	1	39.062	3520700	464980	195600	25832	-7.572	5	1
150	P54115	Magnesium-activated aldehyde dehydrogenase, cytosolic	ALD6	sp|P54115|ALDH6_YEAST Magnesium-activated aldehyde dehydrogenase, cytosolic OS=Saccharomyces cerevisiae (strain ATCC 204508 / S288c) OX=559292 GN=ALD6 PE=1 SV=4	2	1	54.414	6519100	800940	232830	28605	-8.13949	2	1
101	P33442;P23248	40S ribosomal protein S1-A;40S ribosomal protein S1-B	RPS1A;RPS1B	sp|P33442|RS3A1_YEAST 40S ribosomal protein S1-A OS=Saccharomyces cerevisiae (strain ATCC 204508 / S288c) OX=559292 GN=RPS1A PE=1 SV=2;sp|P23248|RS3A2_YEAST 40S ribosomal protein S1-B OS=Saccharomyces cerevisiae (strain ATCC 204508 / S288c) OX=559292 GN=RP	2	1	28.743	5093900	606210	299640	35659	-8.40293	1	1
98	P19414	Aconitate hydratase, mitochondrial	ACO1	sp|P19414|ACON_YEAST Aconitate hydratase, mitochondrial OS=Saccharomyces cerevisiae (strain ATCC 204508 / S288c) OX=559292 GN=ACO1 PE=1 SV=2	9	3	85.367	15527000	1138700	388170	28467	-13.6358	8	4
53	P05694	5-methyltetrahydropteroyltriglutamate--homocysteine methyltransferase	MET6	sp|P05694|METE_YEAST 5-methyltetrahydropteroyltriglutamate--homocysteine methyltransferase OS=Saccharomyces cerevisiae (strain ATCC 204508 / S288c) OX=559292 GN=MET6 PE=1 SV=4	12	1	85.859	28269000	443820	657410	10321	-63.6963	13	1
66	P0CX30;P0CX29	40S ribosomal protein S23-B;40S ribosomal protein S23-A	RPS23B;RPS23A	sp|P0CX30|RS23B_YEAST 40S ribosomal protein S23-B OS=Saccharomyces cerevisiae (strain ATCC 204508 / S288c) OX=559292 GN=RPS23B PE=1 SV=1;sp|P0CX29|RS23A_YEAST 40S ribosomal protein S23-A OS=Saccharomyces cerevisiae (strain ATCC 204508 / S288c) OX=559292 GN	1	0	16.038	35939000	0	5134100	0	-100	4	0
41	P00942	Triosephosphate isomerase	TPI1	sp|P00942|TPIS_YEAST Triosephosphate isomerase OS=Saccharomyces cerevisiae (strain ATCC 204508 / S288c) OX=559292 GN=TPI1 PE=1 SV=2	3	0	26.795	9670800	0	805900	0	-100	3	0
83	P14742	Glutamine--fructose-6-phosphate aminotransferase [isomerizing]	GFA1	sp|P14742|GFA1_YEAST Glutamine--fructose-6-phosphate aminotransferase [isomerizing] OS=Saccharomyces cerevisiae (strain ATCC 204508 / S288c) OX=559292 GN=GFA1 PE=1 SV=4	3	0	80.046	3706200	0	95030	0	-100	3	0
84	P14832	Peptidyl-prolyl cis-trans isomerase	CPR1	sp|P14832|CYPH_YEAST Peptidyl-prolyl cis-trans isomerase OS=Saccharomyces cerevisiae (strain ATCC 204508 / S288c) OX=559292 GN=CPR1 PE=1 SV=3	2	0	17.39	2389500	0	298690	0	-100	3	0
